# Supplementary material for: MicroRNA miR-29 controls a compensatory response to limit neuronal iron accumulation during adult life and aging
Source: BMC Biol. 2017 Feb 13;15:9. doi: 10.1186/s12915-017-0354-x (PMC5304403; doi:10.1186/s12915-017-0354-x)
Supplement: Additional file 3: — RNA-seq data analysis (DEG list). (XLSX 156 kb) [file 12915_2017_354_MOESM3_ESM.xlsx]

## Sheet: up-regulated
DEGs up-regulated
gene_ID	logFC	logCPM	LR	PValue	FDR	zebrafish ortholog	zebrafish gene symbol
Nfu_g_1_012746	2.787	4.99181	54.6143	1.46665e-13	1.93728e-10	ENSDARG00000042934	ctgfa
Nfu_g_1_017699	2.74242	6.89566	10.632	0.00111149	0.0103995	ENSDARG00000075668	si:dkeyp-118h9.7
Nfu_g_1_002380	2.32174	6.30806	49.917	1.60391e-12	1.58894e-09	ENSDARG00000020761	arrdc2
Nfu_g_1_002545	2.17587	4.32557	21.5193	3.50281e-06	0.000176447	ENSDARG00000014947	igfbp1a
Nfu_g_1_002874	2.02176	6.24114	48.9685	2.60113e-12	2.37863e-09	ENSDARG00000013926	slc16a9a
Nfu_g_1_008874	1.85138	8.91345	23.4324	1.29382e-06	8.68981e-05	ENSDARG00000052690	ARRDC3
Nfu_g_1_007454	1.79725	7.99963	12.2267	0.000471112	0.0058145	ENSDARG00000092725	si:dkey-188i13.8
Nfu_g_1_010479	1.62359	4.98791	17.3763	3.06618e-05	0.000849667	ENSDARG00000056065	mov10b.2
Nfu_g_1_022942	1.59439	8.2856	16.8634	4.01679e-05	0.00104712	ENSDARG00000038559	h1f0
Nfu_g_1_009083	1.56628	4.79747	39.0472	4.13689e-10	1.82146e-07	ENSDARG00000019417	gadd45g
Nfu_g_1_017825	1.50849	4.59999	27.7968	1.34745e-07	1.50665e-05	ENSDARG00000076395	nme8
Nfu_g_1_020070	1.32765	6.23255	53.172	3.05582e-13	3.53916e-10	ENSDARG00000061140	colec12
Nfu_g_1_019685	1.28519	6.71987	10.3126	0.00132127	0.0117569	ENSDARG00000012600	si:dkey-97a13.6
Nfu_g_1_015848	1.26921	5.84561	18.6781	1.54751e-05	0.0005082	ENSDARG00000026383	BX908759.3
Nfu_g_1_019352	1.23862	6.01267	17.0969	3.55202e-05	0.000953191	ENSDARG00000044990	zgc:65811
Nfu_g_1_009697	1.22655	6.25608	17.7394	2.53327e-05	0.000741761	ENSDARG00000007377	odc1
Nfu_g_1_002546	1.20484	4.58965	44.2226	2.93077e-11	1.93561e-08	ENSDARG00000027744	gadd45ba
Nfu_g_1_005822	1.20262	8.08887	27.6605	1.44588e-07	1.55474e-05	ENSDARG00000019566	neurod
Nfu_g_1_010565	1.15393	3.99278	14.9224	0.000112027	0.00217256	ENSDARG00000094081	si:ch211-139k8.4
Nfu_g_1_004614	1.13424	5.97625	30.0932	4.11776e-08	6.11899e-06	ENSDARG00000045921	PARP12 (1 of 2)
Nfu_g_1_018510	1.12496	6.70344	15.047	0.000104866	0.00207804	ENSDARG00000060246	slc16a6b
Nfu_g_1_002884	1.09971	3.81987	16.927	3.88455e-05	0.00102621	ENSDARG00000089111	BX927253.1
Nfu_g_1_006820	1.09055	4.43677	12.5453	0.000397197	0.00514926	ENSDARG00000074425	si:busm1-57f23.1
Nfu_g_1_014630	1.0692	4.73828	37.3031	1.01124e-09	3.87793e-07	ENSDARG00000007628	dusp1
Nfu_g_1_012454	1.03839	6.65179	19.129	1.22172e-05	0.000429697	ENSDARG00000068232	cbln12
Nfu_g_1_018771	1.03604	6.41611	42.8162	6.01332e-11	3.57432e-08	ENSDARG00000008060	scara3
Nfu_g_1_007263	1.03581	3.94242	42.303	7.81709e-11	4.35131e-08	ENSDARG00000086881	IER2
Nfu_g_1_022806	1.03235	4.45292	35.6576	2.35226e-09	6.65802e-07	ENSDARG00000079486	fam20a
Nfu_g_1_007800	1.00468	4.09832	17.6984	2.58846e-05	0.000754206	ENSDARG00000077572	si:ch211-193k19.2
Nfu_g_1_002336	0.995535	6.20747	21.4477	3.6362e-06	0.000180867	ENSDARG00000041839	tsc22d2
Nfu_g_1_019346	0.99253	6.10977	59.0482	1.5386e-14	2.69169e-11	ENSDARG00000074378	junba
Nfu_g_1_007924	0.98763	3.75663	16.8004	4.15241e-05	0.00106617	ENSDARG00000054202	hbl4
Nfu_g_1_007074	0.984426	5.43132	40.0949	2.41919e-10	1.15037e-07	ENSDARG00000019307	dusp5
Nfu_g_1_016147	0.981024	4.30074	16.268	5.4984e-05	0.00132856	ENSDARG00000068729	eif2ak2
Nfu_g_1_010632	0.974943	5.50484	48.2447	3.76207e-12	2.98156e-09	ENSDARG00000042620	zgc:162356
Nfu_g_1_020388	0.964011	3.76711	15.773	7.14154e-05	0.0015795	ENSDARG00000044301	atf1
Nfu_g_1_004737	0.960223	4.86181	14.9577	0.000109948	0.00214625	ENSDARG00000002663	optn
Nfu_g_1_001534	0.945695	5.206	13.5507	0.000232209	0.00366115	ENSDARG00000037588	bhlhe23
Nfu_g_1_006834	0.941953	3.92865	9.96841	0.00159249	0.0132765	ENSDARG00000089797	BX539340.1
Nfu_g_1_000982	0.939722	5.56492	39.0823	4.06314e-10	1.82146e-07	ENSDARG00000044146	lrrc8db
Nfu_g_1_011786	0.922588	3.43535	16.2202	5.63899e-05	0.00135701	ENSDARG00000028517	hbp1
Nfu_g_1_003589	0.921374	3.86937	37.2326	1.04846e-09	3.89503e-07	ENSDARG00000042620	zgc:162356
Nfu_g_1_003352	0.9121	4.27805	13.5843	0.000228079	0.00361521	ENSDARG00000074509	tacr2
Nfu_g_1_020367	0.906869	12.5777	17.9394	2.28045e-05	0.000688071	ENSDARG00000016771	tfa
Nfu_g_1_008273	0.905141	5.5266	37.7984	7.84452e-10	3.21571e-07	ENSDARG00000028517	hbp1
Nfu_g_1_012693	0.892074	5.59167	41.3135	1.29672e-10	6.70234e-08	ENSDARG00000079277	BX005288.1
Nfu_g_1_002418	0.891847	6.57304	15.8374	6.90252e-05	0.00154533	ENSDARG00000015164	mknk2b
Nfu_g_1_011330	0.881895	5.29151	19.4091	1.05502e-05	0.00039072	ENSDARG00000058039	bhlhe22
Nfu_g_1_005244	0.879291	12.3121	10.9237	0.000949402	0.00940541	ENSDARG00000014745	epd
Nfu_g_1_006799	0.868295	3.75738	33.6553	6.57951e-09	1.4758e-06	ENSDARG00000058362	BX649391.1
Nfu_g_1_012418	0.867061	6.57138	19.2086	1.17186e-05	0.000418352	ENSDARG00000016011	gpcpd1
Nfu_g_1_003507	0.853424	4.58715	29.9358	4.46593e-08	6.47451e-06
Nfu_g_1_006531	0.848889	6.44536	12.563	0.00039346	0.00511197	ENSDARG00000013430	bhmt
Nfu_g_1_003641	0.846568	8.54348	11.2835	0.000781986	0.0082195	ENSDARG00000056915	si:ch211-237l4.6
Nfu_g_1_016063	0.845976	4.47012	15.5394	8.08052e-05	0.00173396	ENSDARG00000003470	slc25a42
Nfu_g_1_004204	0.827856	5.17902	26.3846	2.7976e-07	2.67953e-05	ENSDARG00000008859	mylipa
Nfu_g_1_002843	0.8058	8.33243	37.5408	8.95211e-10	3.54742e-07	ENSDARG00000028228	znf238
Nfu_g_1_006784	0.805718	8.00282	20.1707	7.08281e-06	0.000293145	ENSDARG00000052881	dnajb5
Nfu_g_1_010528	0.797958	3.57619	23.4702	1.26866e-06	8.59034e-05	ENSDARG00000086368	BX663505.1
Nfu_g_1_018967	0.792929	4.7747	30.2807	3.73831e-08	5.84751e-06	ENSDARG00000031683	fos
Nfu_g_1_009709	0.792399	5.85006	12.7763	0.000351036	0.00473679	ENSDARG00000076127	GABRB1
Nfu_g_1_020480	0.787619	6.45731	17.87	2.36515e-05	0.000704685	ENSDARG00000068232	cbln12
Nfu_g_1_006927	0.78703	4.09024	23.5438	1.221e-06	8.43907e-05	ENSDARG00000073928	mrc1a
Nfu_g_1_002033	0.783139	6.9615	28.3843	9.94691e-08	1.21301e-05	ENSDARG00000034423	sncga
Nfu_g_1_001482	0.78209	5.30207	42.245	8.05256e-11	4.35131e-08	ENSDARG00000006868	trh
Nfu_g_1_018206	0.778852	4.07543	17.0039	3.73028e-05	0.000994295	ENSDARG00000074869	si:ch1073-291c23.2
Nfu_g_1_000295	0.777247	6.447	20.8099	5.07203e-06	0.00023102	ENSDARG00000004141	zgc:92630
Nfu_g_1_013116	0.773972	4.72336	23.199	1.46071e-06	9.38646e-05	ENSDARG00000004869	penka
Nfu_g_1_006533	0.771288	5.2234	58.5513	1.98057e-14	2.94312e-11	ENSDARG00000060012	f2r
Nfu_g_1_016122	0.768768	3.85381	22.9085	1.69897e-06	0.000103459	ENSDARG00000086691	dnajc12
Nfu_g_1_007340	0.766653	3.7819	13.7567	0.000208082	0.00338029	ENSDARG00000043550	C8H16orf48
Nfu_g_1_020439	0.761081	4.80879	20.207	6.94985e-06	0.000292665	ENSDARG00000038429	csrnp1b
Nfu_g_1_001486	0.760553	4.26002	13.2074	0.000278839	0.00406231	ENSDARG00000007682	ppdpfa
Nfu_g_1_005922	0.760426	5.71504	24.0993	9.14939e-07	6.84075e-05	ENSDARG00000058606	SIK1
Nfu_g_1_015836	0.754033	3.92526	36.5686	1.47387e-09	4.73551e-07	ENSDARG00000079495	NTAN1
Nfu_g_1_015914	0.752444	6.7145	14.2243	0.000162263	0.0028451	ENSDARG00000044975	KRT23 (6 of 15)
Nfu_g_1_019157	0.749511	3.87322	36.3067	1.68581e-09	5.13868e-07	ENSDARG00000086829	BX510909.2
Nfu_g_1_015287	0.741551	4.91739	13.5309	0.000234668	0.00367554	ENSDARG00000091548	BX569781.2
Nfu_g_1_017661	0.740996	5.15504	13.9717	0.000185587	0.00312944	ENSDARG00000090804	gpr155a
Nfu_g_1_002566	0.740252	4.17453	14.0309	0.000179835	0.00306286	ENSDARG00000003165	nr2f6b
Nfu_g_1_017482	0.734399	6.5192	15.1937	9.70258e-05	0.00197507	ENSDARG00000039579	cfdl
Nfu_g_1_021598	0.730808	6.93377	24.4295	7.7078e-07	5.98891e-05	ENSDARG00000070511	CR933820.2
Nfu_g_1_015198	0.726049	5.81042	14.8461	0.000116648	0.00222932	ENSDARG00000030588	slc10a1
Nfu_g_1_011368	0.724939	4.85985	25.9435	3.5156e-07	3.22346e-05	ENSDARG00000095649	si:dkey-97a13.12
Nfu_g_1_016946	0.723506	5.29642	27.9188	1.26515e-07	1.4602e-05	ENSDARG00000075345	C3H16orf89
Nfu_g_1_020191	0.723358	6.56262	29.36	6.01055e-08	8.1197e-06	ENSDARG00000008109	eef1da
Nfu_g_1_004585	0.719855	5.4345	9.90013	0.00165268	0.0136228	ENSDARG00000037495	rtn4rl2b
Nfu_g_1_005805	0.713647	5.06064	53.0361	3.27479e-13	3.53916e-10	ENSDARG00000000747	lcmt2
Nfu_g_1_008565	0.713127	4.84134	27.6354	1.46476e-07	1.55474e-05	ENSDARG00000068876	zgc:153031
Nfu_g_1_013428	0.712632	5.20097	16.8207	4.10837e-05	0.00105715	ENSDARG00000062887	STEAP2
Nfu_g_1_006281	0.700873	7.45463	15.6661	7.55679e-05	0.00164273	ENSDARG00000010641	slc20a1b
Nfu_g_1_009864	0.695199	6.26784	15.9676	6.44363e-05	0.00148173	ENSDARG00000089414	C3H1orf68
Nfu_g_1_006565	0.693673	5.15951	33.3497	7.69909e-09	1.60573e-06	ENSDARG00000024831	crhbp
Nfu_g_1_003326	0.693521	3.99348	32.0325	1.51615e-08	2.65058e-06	ENSDARG00000051875	islr2
Nfu_g_1_018863	0.692309	5.45093	25.6023	4.19532e-07	3.64044e-05	ENSDARG00000040135	CU638738.1
Nfu_g_1_014470	0.691417	8.53964	19.8131	8.53954e-06	0.000331758	ENSDARG00000074686	mgea5
Nfu_g_1_021883	0.686545	5.28619	34.0141	5.47135e-09	1.30087e-06	ENSDARG00000060500	l2hgdh
Nfu_g_1_017655	0.685106	5.08106	38.2032	6.37475e-10	2.70654e-07	ENSDARG00000058644	DNAJB2
Nfu_g_1_020043	0.683173	7.25097	21.131	4.28932e-06	0.000199966	ENSDARG00000039650	itm2cb
Nfu_g_1_010494	0.6797	7.83985	10.5242	0.00117818	0.0108399	ENSDARG00000016830	rimkla
Nfu_g_1_022088	0.679575	5.43615	30.0014	4.31739e-08	6.33644e-06	ENSDARG00000045832	cart2
Nfu_g_1_008939	0.678737	6.19196	10.7647	0.00103452	0.0099447	ENSDARG00000012426	nefl
Nfu_g_1_012752	0.678139	4.22293	11.5054	0.000693946	0.00752018	ENSDARG00000038348	PIGH
Nfu_g_1_013076	0.674979	5.80014	16.9187	3.90149e-05	0.00102632	ENSDARG00000014490	tac1
Nfu_g_1_023370	0.671883	6.30329	10.9409	0.000940627	0.00934183	ENSDARG00000020876	PDK2 (1 of 2)
Nfu_g_1_016961	0.671005	6.69146	26.7365	2.33178e-07	2.34917e-05	ENSDARG00000052025	pomgnt1
Nfu_g_1_008559	0.67033	4.30835	11.3689	0.000746835	0.0079413	ENSDARG00000045832	cart2
Nfu_g_1_005764	0.668893	3.6054	14.9333	0.00011138	0.00216354	ENSDARG00000051823	HYAL4
Nfu_g_1_016991	0.66473	3.76573	21.2957	3.93607e-06	0.000189441	ENSDARG00000054821	nubpl
Nfu_g_1_018217	0.664711	4.99058	33.1489	8.5363e-09	1.7326e-06	ENSDARG00000036295	golga7ba
Nfu_g_1_018970	0.657899	6.60601	11.7392	0.000611978	0.00693927	ENSDARG00000020693	sesn1
Nfu_g_1_003097	0.657133	6.10281	15.6405	7.65959e-05	0.00166163	ENSDARG00000078829	ccdc149a
Nfu_g_1_020250	0.656377	9.62677	33.9078	5.77866e-09	1.34423e-06	ENSDARG00000027740	adcyap1b
Nfu_g_1_005644	0.655208	5.26886	21.4078	3.71252e-06	0.000183893	ENSDARG00000087175	si:ch211-161m3.4
Nfu_g_1_008439	0.654429	5.43695	19.8297	8.46564e-06	0.000329965	ENSDARG00000041691	bhlhe41
Nfu_g_1_008598	0.652809	3.73225	11.4932	0.000698511	0.00756275	ENSDARG00000014866	hprt1l
Nfu_g_1_011468	0.65275	6.77771	10.5988	0.00113164	0.0105233	ENSDARG00000027088	ptgdsb
Nfu_g_1_014991	0.652036	6.8916	15.479	8.34263e-05	0.00177102	ENSDARG00000090013	C17H15orf52
Nfu_g_1_001084	0.651732	4.27377	16.5307	4.78684e-05	0.0011905	ENSDARG00000061242	tuft1a
Nfu_g_1_018186	0.650917	5.03029	28.2976	1.04028e-07	1.23668e-05	ENSDARG00000059826	crtac1a
Nfu_g_1_017763	0.646997	5.61114	15.979	6.40484e-05	0.00148083	ENSDARG00000055839	MARCH4 (2 of 2)
Nfu_g_1_016937	0.643467	5.05044	13.1119	0.000293423	0.00421792	ENSDARG00000056590	calca
Nfu_g_1_015106	0.643413	5.81466	27.9636	1.23617e-07	1.44074e-05	ENSDARG00000042390	syndig1l
Nfu_g_1_010218	0.641738	4.2208	25.6731	4.04424e-07	3.55049e-05	ENSDARG00000053133	zgc:91787
Nfu_g_1_003084	0.641417	5.95887	13.4491	0.000245123	0.00379282	ENSDARG00000057813	wu:fj89a05
Nfu_g_1_018882	0.640969	3.92533	25.744	3.89835e-07	3.48448e-05	ENSDARG00000041736	hsdl1
Nfu_g_1_015160	0.640308	4.70391	20.5235	5.89033e-06	0.00026277	ENSDARG00000088929	ypel5
Nfu_g_1_015533	0.638169	5.47496	15.4668	8.39661e-05	0.00177614	ENSDARG00000033567	fkbp1ab
Nfu_g_1_019826	0.637378	5.60818	12.205	0.000476603	0.00587136	ENSDARG00000007294	aco2
Nfu_g_1_007714	0.637133	3.82648	11.8518	0.000576065	0.00673868	ENSDARG00000076437	zgc:163143
Nfu_g_1_017860	0.635138	3.66516	17.5844	2.74832e-05	0.000783793	ENSDARG00000087387	si:dkey-256i11.1
Nfu_g_1_007942	0.634081	4.14153	12.3292	0.000445935	0.00559206	ENSDARG00000062350	synm
Nfu_g_1_020172	0.63056	6.15434	18.5241	1.67771e-05	0.000541973	ENSDARG00000037345	THEM6 (1 of 2)
Nfu_g_1_010513	0.630318	6.8528	14.8229	0.000118092	0.00224892	ENSDARG00000057000	camkvl
Nfu_g_1_018615	0.629579	6.61533	33.1235	8.6487e-09	1.7326e-06	ENSDARG00000061992	dot1l
Nfu_g_1_002189	0.627546	3.67059	26.9449	2.09342e-07	2.14539e-05	ENSDARG00000088325	CABZ01034082.1
Nfu_g_1_008237	0.62448	4.74279	23.6392	1.16196e-06	8.22223e-05	ENSDARG00000063321	rabl2
Nfu_g_1_011723	0.623845	6.00852	18.3812	1.80836e-05	0.000571751	ENSDARG00000015053	grip1
Nfu_g_1_004094	0.617876	5.74395	17.2604	3.25917e-05	0.000894804	ENSDARG00000055416	serpinb1
Nfu_g_1_023545	0.616939	4.52277	11.3967	0.00073576	0.00787283	ENSDARG00000028514	cited4b
Nfu_g_1_018202	0.616558	5.83962	21.7939	3.03567e-06	0.000156225	ENSDARG00000089243	r3hcc1l
Nfu_g_1_009436	0.616531	5.51604	17.2115	3.34405e-05	0.000911789	ENSDARG00000018898	zfand5a
Nfu_g_1_008080	0.611975	4.82251	12.2272	0.000470969	0.0058145	ENSDARG00000011583	cry1b
Nfu_g_1_001375	0.611453	3.54227	9.98721	0.00157631	0.0132146	ENSDARG00000011400	tnnc1a
Nfu_g_1_015219	0.610604	4.46834	21.3055	3.91614e-06	0.000189248	ENSDARG00000086789	BX649281.2
Nfu_g_1_011323	0.610506	4.39176	13.8984	0.000192964	0.00320385	ENSDARG00000058158	trim55b
Nfu_g_1_004302	0.610251	5.77449	33.4432	7.3375e-09	1.58597e-06	ENSDARG00000020659	CU138503.3
Nfu_g_1_009364	0.609399	4.23179	10.3518	0.0012935	0.0116317	ENSDARG00000005600	bmpr1ba
Nfu_g_1_002596	0.608528	9.96377	7.24641	0.00710431	0.010609	ENSDARG00000010312	cp
Nfu_g_1_002034	0.608089	4.28683	21.9432	2.80843e-06	0.000151071	ENSDARG00000052011	rrad
Nfu_g_1_004787	0.60805	4.96376	30.2274	3.84239e-08	5.8562e-06	ENSDARG00000088247	FP245511.1
Nfu_g_1_001524	0.607828	8.65834	23.153	1.49611e-06	9.51109e-05	ENSDARG00000018404	krt18
Nfu_g_1_013680	0.607505	3.49375	11.3376	0.00075952	0.00803282	ENSDARG00000079632	POLD4
Nfu_g_1_000087	0.607215	5.14647	14.4438	0.000144407	0.00262494	ENSDARG00000006332	snx14
Nfu_g_1_023439	0.604487	3.76645	17.2898	3.20898e-05	0.000885112	ENSDARG00000000830	telo2
Nfu_g_1_002688	0.60251	4.64683	14.02	0.000180873	0.00307614	ENSDARG00000040177	rgs16
Nfu_g_1_011792	0.602185	3.55681	13.4323	0.00024733	0.00381356	ENSDARG00000058688	adipor2
Nfu_g_1_019933	0.602165	3.47297	15.1302	0.000100346	0.00203569	ENSDARG00000087442	si:ch211-208f21.5
Nfu_g_1_010882	0.600246	3.7424	13.6242	0.000223294	0.00356312	ENSDARG00000060445	elp6
Nfu_g_1_007866	0.59935	3.76336	24.9943	5.75012e-07	4.88267e-05	ENSDARG00000039699	fam204a
Nfu_g_1_015128	0.595931	4.39742	19.357	1.08422e-05	0.000399046	ENSDARG00000022454	FAM167B
Nfu_g_1_003601	0.595723	5.27882	28.4027	9.85299e-08	1.21301e-05	ENSDARG00000069936	si:dkey-281i8.1
Nfu_g_1_004169	0.594078	6.85568	17.8089	2.44238e-05	0.000722263	ENSDARG00000016160	gmpr
Nfu_g_1_004806	0.593454	6.17845	21.9201	2.84247e-06	0.000151544	ENSDARG00000053684	aldob
Nfu_g_1_022841	0.590253	4.42743	18.2966	1.89044e-05	0.000592969	ENSDARG00000095378	gdf10a
Nfu_g_1_008676	0.589874	4.25324	18.1842	2.00535e-05	0.000614424	ENSDARG00000074031	FASTKD2
Nfu_g_1_020933	0.589469	3.68372	11.4262	0.00072415	0.00776958	ENSDARG00000077044	arl6ip5a
Nfu_g_1_008649	0.588281	4.27752	13.5378	0.000233803	0.00367451	ENSDARG00000060482	mid1
Nfu_g_1_019465	0.587894	4.19931	15.5682	7.95802e-05	0.00171386	ENSDARG00000038281	C3H17orf103 (1 of 2)
Nfu_g_1_011420	0.5875	5.15293	15.7281	7.31283e-05	0.00161289	ENSDARG00000058178	ZDHHC20 (1 of 2)
Nfu_g_1_010556	0.587192	3.64895	12.4882	0.000409527	0.00525752	ENSDARG00000032724	pmp22a
Nfu_g_1_008634	0.586692	5.72387	13.5846	0.000228049	0.00361521	ENSDARG00000008982	casq2
Nfu_g_1_021904	0.585573	3.56178	18.7475	1.49217e-05	0.00049671	ENSDARG00000027465	rmnd1
Nfu_g_1_009807	0.583902	6.5636	26.0818	3.27247e-07	3.06324e-05	ENSDARG00000026871	uchl1
Nfu_g_1_009275	0.583165	4.28669	12.188	0.000480985	0.00591308	ENSDARG00000037913	NMRK1
Nfu_g_1_019381	0.580611	4.66594	26.223	3.04182e-07	2.86993e-05	ENSDARG00000003293	sox9a
Nfu_g_1_020100	0.579973	3.5356	16.1258	5.92716e-05	0.00140363	ENSDARG00000075008	pask
Nfu_g_1_020373	0.579355	4.35905	24.7415	6.55568e-07	5.29837e-05	ENSDARG00000056726	mettl7a
Nfu_g_1_021415	0.578738	5.11944	16.5335	4.77971e-05	0.0011905	ENSDARG00000059836	ddit3
Nfu_g_1_022191	0.576796	4.12791	16.425	5.06139e-05	0.00124318	ENSDARG00000024026	sdf2
Nfu_g_1_018285	0.576314	4.97122	13.4452	0.00024564	0.00379282	ENSDARG00000002538	smu1
Nfu_g_1_023048	0.576203	4.19446	11.0799	0.000872691	0.00885957	ENSDARG00000086955	BX640584.1
Nfu_g_1_001762	0.573975	3.57963	19.33	1.09963e-05	0.000401099	ENSDARG00000074286	hint3
Nfu_g_1_020970	0.573538	3.8529	20.1767	7.06092e-06	0.000293145	ENSDARG00000058760	CDC42BPA (1 of 2)
Nfu_g_1_023124	0.573088	4.56974	17.897	2.33187e-05	0.000698268	ENSDARG00000019274	rasd1
Nfu_g_1_018862	0.572086	4.73042	15.2338	9.49887e-05	0.00194025	ENSDARG00000061770	ABCD4
Nfu_g_1_009199	0.570517	5.90554	10.1636	0.00143242	0.012437	ENSDARG00000013063	oxct1a
Nfu_g_1_012769	0.568656	5.76679	22.4149	2.19662e-06	0.000127383	ENSDARG00000020123	adck3
Nfu_g_1_010194	0.566937	3.80361	12.8188	0.00034315	0.00465406	ENSDARG00000089188	SMOC1 (1 of 2)
Nfu_g_1_017430	0.565717	3.75184	17.8649	2.37152e-05	0.000704816	ENSDARG00000089344	BX640461.1
Nfu_g_1_001326	0.565486	4.58607	16.8511	4.04298e-05	0.00104712	ENSDARG00000088985	SPSB2
Nfu_g_1_003732	0.56461	5.67597	11.384	0.000740788	0.00790528	ENSDARG00000052470	igfbp2a
Nfu_g_1_005915	0.562603	5.74003	30.3191	3.66503e-08	5.80931e-06	ENSDARG00000040822	fundc1
Nfu_g_1_014216	0.560971	3.8324	17.916	2.30866e-05	0.000693065	ENSDARG00000046053	slc27a6
Nfu_g_1_020588	0.560786	4.97069	11.1143	0.000856663	0.00874164	ENSDARG00000076426	FP236168.1
Nfu_g_1_017844	0.560482	4.48225	14.128	0.000170783	0.00294669	ENSDARG00000009978	icn
Nfu_g_1_002836	0.560451	4.27636	11.0073	0.00090753	0.00911979	ENSDARG00000005749	cand2
Nfu_g_1_020623	0.560301	3.71556	19.4648	1.02469e-05	0.000382152
Nfu_g_1_005148	0.559849	6.66507	30.7362	2.95597e-08	4.88063e-06	ENSDARG00000087165	si:dkeyp-69c1.7
Nfu_g_1_021874	0.558765	4.71116	17.6112	2.70983e-05	0.000781904	ENSDARG00000017329	cdkl1
Nfu_g_1_016195	0.557114	3.74597	18.8163	1.4393e-05	0.00048609	ENSDARG00000077830	loh12cr1
Nfu_g_1_021120	0.556925	4.00589	12.331	0.000445486	0.00559206
Nfu_g_1_012761	0.556565	4.38612	13.3165	0.000263079	0.00394884	ENSDARG00000020123	adck3
Nfu_g_1_021722	0.556141	6.56327	17.5998	2.72613e-05	0.000782809	ENSDARG00000020311	cnih
Nfu_g_1_004273	0.556076	6.36722	14.6061	0.000132487	0.00246479	ENSDARG00000071547	CABZ01047562.1
Nfu_g_1_002297	0.55584	5.15489	24.7523	6.51915e-07	5.29837e-05	ENSDARG00000006546	ak4
Nfu_g_1_006174	0.555809	4.77584	11.6672	0.000636123	0.00709259	ENSDARG00000089862	im:7151068
Nfu_g_1_011091	0.554966	5.1673	12.0949	0.000505601	0.00613952	ENSDARG00000055183	etv1
Nfu_g_1_006143	0.554786	4.47159	19.9723	7.85705e-06	0.000314494	ENSDARG00000089549	BAALC
Nfu_g_1_005925	0.554283	3.50209	16.9916	3.75456e-05	0.0009963	ENSDARG00000011770	dhrs12
Nfu_g_1_004561	0.554093	6.93234	15.4983	8.25806e-05	0.00175621	ENSDARG00000015759	tspan7
Nfu_g_1_014975	0.553333	4.90534	25.1341	5.34781e-07	4.57372e-05	ENSDARG00000001898	manea
Nfu_g_1_007737	0.553187	5.1805	11.8034	0.000591217	0.00683544	ENSDARG00000052555	metrnl
Nfu_g_1_017980	0.552272	4.36339	19.0525	1.27172e-05	0.000440893	ENSDARG00000086627	CABZ01003826.2
Nfu_g_1_013013	0.550835	8.52848	12.9395	0.000321728	0.00448817	ENSDARG00000090815	KCNJ10 (1 of 2)
Nfu_g_1_007405	0.54934	4.46806	16.2698	5.49319e-05	0.00132856	ENSDARG00000087576	CR855306.1
Nfu_g_1_006900	0.549165	6.43759	22.2395	2.40669e-06	0.000136893	ENSDARG00000004015	adcyap1a
Nfu_g_1_005701	0.548253	6.09128	17.1549	3.44519e-05	0.000930826	ENSDARG00000069846	zgc:162944
Nfu_g_1_002891	0.547941	4.46053	20.5127	5.92382e-06	0.00026277	ENSDARG00000063572	perp
Nfu_g_1_011493	0.547295	4.51434	10.7212	0.00105914	0.0100925	ENSDARG00000006010	bmi1a
Nfu_g_1_003882	0.546331	4.06407	16.1164	5.95669e-05	0.00140782	ENSDARG00000015015	tspan18b
Nfu_g_1_011773	0.543744	3.39799	9.624	0.00192051	0.0152206	ENSDARG00000045921	PARP12 (1 of 2)
Nfu_g_1_000558	0.542099	3.70887	14.2719	0.000158212	0.00279468	ENSDARG00000040396	bcl7bb
Nfu_g_1_018605	0.541469	4.22199	10.2639	0.00135661	0.0119906	ENSDARG00000093106	si:ch211-245n8.1
Nfu_g_1_010373	0.54018	7.83093	20.47	6.05748e-06	0.000265724	ENSDARG00000006729	eif3s6ip
Nfu_g_1_016064	0.538658	5.02019	19.549	9.80512e-06	0.000368871	ENSDARG00000018542	hapln4
Nfu_g_1_011558	0.537312	5.0929	21.9115	2.85512e-06	0.000151544	ENSDARG00000009252	napepld
Nfu_g_1_015671	0.536169	4.61159	21.1489	4.2495e-06	0.000199676	ENSDARG00000057042	tm2d1
Nfu_g_1_011471	0.535514	4.43189	14.5185	0.000138789	0.00255265	ENSDARG00000058394	tagln3b
Nfu_g_1_015226	0.533518	5.16585	14.7123	0.000125229	0.00235185	ENSDARG00000038154	ISCA2
Nfu_g_1_023460	0.532597	4.02562	15.4554	8.44752e-05	0.00177864	ENSDARG00000013822	anapc16
Nfu_g_1_001376	0.532552	5.5719	19.004	1.30442e-05	0.000449478	ENSDARG00000063354	ABTB1
Nfu_g_1_007150	0.532339	8.38293	11.4831	0.000702318	0.00757637	ENSDARG00000037870	actb2
Nfu_g_1_017290	0.532144	5.09977	15.0085	0.00010703	0.00209616	ENSDARG00000052155	LRRC8A (2 of 2)
Nfu_g_1_003926	0.531456	5.88047	25.9383	3.52498e-07	3.22346e-05	ENSDARG00000077630	dkk3a
Nfu_g_1_011343	0.529148	4.64698	10.7307	0.00105375	0.0100618	ENSDARG00000002396	cry-dash
Nfu_g_1_007398	0.529001	5.12121	22.1179	2.56408e-06	0.000140469	ENSDARG00000052846	fsta
Nfu_g_1_004988	0.526112	4.43773	21.4815	3.57266e-06	0.000179206	ENSDARG00000087442	si:ch211-208f21.5
Nfu_g_1_003938	0.526018	8.27773	27.7056	1.41252e-07	1.54055e-05	ENSDARG00000034753	tspan3a
Nfu_g_1_007591	0.52518	4.11647	9.96476	0.00159565	0.0132837	ENSDARG00000052642	SHISA9 (1 of 2)
Nfu_g_1_020593	0.523899	6.62778	9.65225	0.000189119	0.00850385	ENSDARG00000058784	tfr1a
Nfu_g_1_018150	0.521297	7.71283	18.2283	1.95949e-05	0.000605756	ENSDARG00000045799	acanb
Nfu_g_1_010214	0.520248	4.48989	13.0417	0.000304635	0.00432676	ENSDARG00000018653	acot7
Nfu_g_1_018501	0.51962	3.70289	11.1597	0.000835936	0.00861145	ENSDARG00000037961	rcn3
Nfu_g_1_020204	0.517978	6.8878	14.2782	0.000157679	0.00279101	ENSDARG00000008140	kcnab1
Nfu_g_1_017239	0.51661	5.29945	13.2529	0.00027216	0.00400922	ENSDARG00000059729	si:ch211-89f7.1
Nfu_g_1_012946	0.516414	6.26015	17.1453	3.46265e-05	0.000933424	ENSDARG00000036279	lamc1
Nfu_g_1_012733	0.512721	5.05065	10.0129	0.00155449	0.0131342	ENSDARG00000074740	ARHGAP18
Nfu_g_1_020727	0.512676	5.17366	19.2289	1.15946e-05	0.000417687	ENSDARG00000043531	jun
Nfu_g_1_013611	0.512163	3.78695	11.5588	0.000674305	0.00738343	ENSDARG00000090840	si:ch211-209p16.2
Nfu_g_1_012981	0.509978	6.96707	28.4607	9.56205e-08	1.19656e-05	ENSDARG00000029072	copeb
Nfu_g_1_019915	0.509745	6.34066	21.151	4.24472e-06	0.000199676	ENSDARG00000067944	actr8
Nfu_g_1_010152	0.509216	6.57091	20.1942	6.99637e-06	0.000292862	ENSDARG00000071026	mllt11
Nfu_g_1_005808	0.508945	3.83464	17.5045	2.86624e-05	0.000813219	ENSDARG00000040584	n6amt2
Nfu_g_1_004617	0.508202	7.96321	12.8249	0.00034204	0.00464705	ENSDARG00000018145	mid1ip1l
Nfu_g_1_005354	0.506975	5.79543	23.3719	1.33513e-06	8.81777e-05	ENSDARG00000069013	prdx4
Nfu_g_1_000248	0.506551	3.70046	17.1325	3.48605e-05	0.000937604	ENSDARG00000056835	LAYN (2 of 2)
Nfu_g_1_018375	0.50644	4.69972	15.0134	0.000106751	0.00209415	ENSDARG00000013787	gucy1a3
Nfu_g_1_021084	0.506351	4.15693	11.7077	0.000622432	0.00700707	ENSDARG00000026084	KCNS1
Nfu_g_1_022815	0.506059	5.77194	22.1187	2.56295e-06	0.000140469	ENSDARG00000045230	cox6b1
Nfu_g_1_013625	0.503747	5.05147	10.1601	0.00143517	0.0124444	ENSDARG00000074533	slc25a38b
Nfu_g_1_005977	0.502815	4.06	14.492	0.00014076	0.00258233	ENSDARG00000038309	dnajc15
Nfu_g_1_011461	0.502622	4.03212	10.2612	0.00135854	0.0119988	ENSDARG00000077468	wu:fe36b12
Nfu_g_1_016772	0.501222	6.94554	20.0481	7.55176e-06	0.000305358	ENSDARG00000005026	tshz1
Nfu_g_1_009109	0.500468	3.4689	13.3695	0.000255756	0.00389424	ENSDARG00000046141	C8H12orf43
Nfu_g_1_019641	0.499935	7.99782	18.3692	1.81981e-05	0.000573842	ENSDARG00000031776	zgc:92066
Nfu_g_1_000584	0.498615	6.72758	10.095	0.0014867	0.0127701	ENSDARG00000062359	scn3b
Nfu_g_1_007510	0.497095	6.83601	11.2424	0.000799481	0.00835301	ENSDARG00000054849	bcat2
Nfu_g_1_000138	0.496099	4.14767	13.7584	0.000207884	0.00338029	ENSDARG00000088352	si:ch211-271g18.3
Nfu_g_1_007435	0.494726	4.79826	11.9954	0.00053333	0.00637849	ENSDARG00000051956	isca1
Nfu_g_1_002944	0.494442	6.33948	22.1062	2.57981e-06	0.000140554	ENSDARG00000054890	rgra
Nfu_g_1_023080	0.493598	4.97462	22.2713	2.3672e-06	0.000135295	ENSDARG00000087473	dnajb12b
Nfu_g_1_009554	0.493461	3.77454	11.802	0.000591661	0.00683544	ENSDARG00000036394	pop7
Nfu_g_1_004151	0.493104	3.59599	11.9722	0.000540001	0.00644531	ENSDARG00000055613	C16H1orf43 (2 of 2)
Nfu_g_1_022784	0.493081	5.38009	15.3317	9.01902e-05	0.00187117	ENSDARG00000039667	mrpl38
Nfu_g_1_000947	0.492814	4.9467	11.3089	0.000771356	0.00812213	ENSDARG00000014554	ppp1r3cb
Nfu_g_1_005975	0.491485	8.3328	26.3709	2.81748e-07	2.67953e-05	ENSDARG00000008735	atp6ap2
Nfu_g_1_014013	0.491293	5.88701	26.3813	2.80235e-07	2.67953e-05	ENSDARG00000063456	id:ibd5037
Nfu_g_1_008289	0.491258	4.13268	17.9657	2.24921e-05	0.00068037	ENSDARG00000030465	C18H12orf23
Nfu_g_1_012318	0.489611	3.64485	10.6318	0.00111162	0.0103995	ENSDARG00000070800	zgc:109744
Nfu_g_1_003312	0.489122	4.39767	13.6197	0.000223824	0.00356678	ENSDARG00000028386	htatip2
Nfu_g_1_021630	0.488563	8.23233	23.5326	1.22817e-06	8.43956e-05	ENSDARG00000035763	STX18
Nfu_g_1_019022	0.487328	9.12816	19.5091	1.0012e-05	0.000375465	ENSDARG00000010434	clu
Nfu_g_1_016077	0.486327	5.14084	14.1079	0.000172615	0.00296539	ENSDARG00000042045	hmg20b
Nfu_g_1_007565	0.484853	7.79692	19.6814	9.14887e-06	0.000353123	ENSDARG00000056108	ndufa4
Nfu_g_1_022084	0.484205	7.28806	18.6924	1.53597e-05	0.000505805	ENSDARG00000020609	snap25a
Nfu_g_1_004313	0.484111	7.32395	20.139	7.20119e-06	0.000293177	ENSDARG00000022109	kcnip1a
Nfu_g_1_021086	0.483501	6.24894	17.4494	2.95059e-05	0.000831199	ENSDARG00000040518	ssr1
Nfu_g_1_007940	0.483071	7.44708	11.0262	0.000898333	0.00904266	ENSDARG00000026865	fam107b
Nfu_g_1_005792	0.483065	6.91054	23.9113	1.0088e-06	7.44883e-05	ENSDARG00000062045	il1rapl1a
Nfu_g_1_022781	0.482867	7.64487	13.2621	0.000270822	0.00400391	ENSDARG00000032619	tob1a
Nfu_g_1_004203	0.482639	6.07156	13.6398	0.000221445	0.00354311	ENSDARG00000005026	tshz1
Nfu_g_1_012050	0.481427	5.99011	15.8769	6.75997e-05	0.0015249	ENSDARG00000045760	prmt8b
Nfu_g_1_022922	0.480894	6.57229	13.2988	0.000265571	0.0039762	ENSDARG00000028507	itgb4
Nfu_g_1_020991	0.480769	5.87114	11.2458	0.000798021	0.00835112	ENSDARG00000019774	zhx3
Nfu_g_1_018007	0.479028	4.334	13.8899	0.000193834	0.00321381	ENSDARG00000061194	HECTD2
Nfu_g_1_004223	0.478896	4.02455	16.5222	4.80843e-05	0.00119089	ENSDARG00000088367	CABZ01069020.1
Nfu_g_1_003653	0.477876	5.55627	21.3085	3.91e-06	0.000189248	ENSDARG00000062270	CCNYL1
Nfu_g_1_000023	0.477146	3.85953	16.0405	6.20014e-05	0.0014516	ENSDARG00000090116	si:dkey-285e18.8
Nfu_g_1_004099	0.476687	5.00968	19.7714	8.7279e-06	0.000337972	ENSDARG00000091215	rpz2
Nfu_g_1_008579	0.476026	4.14376	13.8612	0.000196818	0.00324232	ENSDARG00000045661	irf7
Nfu_g_1_016376	0.475684	4.95568	18.3432	1.84472e-05	0.000580161	ENSDARG00000027803	sbds
Nfu_g_1_014825	0.475592	4.21414	18.3916	1.79845e-05	0.000570133	ENSDARG00000087442	si:ch211-208f21.5
Nfu_g_1_007133	0.47447	5.41791	16.182	5.75374e-05	0.0013756	ENSDARG00000031817	trim2a
Nfu_g_1_005579	0.474069	3.89762	13.7085	0.000213482	0.0034342	ENSDARG00000022599	dnpep
Nfu_g_1_021410	0.474041	6.0415	14.6134	0.000131971	0.00245905	ENSDARG00000086300	FAM107A
Nfu_g_1_015022	0.47347	5.46998	13.3272	0.000261584	0.00394133	ENSDARG00000033364	zgc:158387
Nfu_g_1_016367	0.473399	4.8343	11.5256	0.000686431	0.00746596	ENSDARG00000030782	EXOC3L2 (2 of 2)
Nfu_g_1_008688	0.473101	4.30855	16.755	4.25303e-05	0.00108144	ENSDARG00000088352	si:ch211-271g18.3
Nfu_g_1_011839	0.473021	6.12852	20.1742	7.07013e-06	0.000293145	ENSDARG00000001781	tspan11
Nfu_g_1_004746	0.473014	3.55956	12.8905	0.000330257	0.00455464	ENSDARG00000088439	gm2a
Nfu_g_1_011629	0.472987	3.58434	10.3709	0.00128018	0.0115379	ENSDARG00000032319	mest
Nfu_g_1_001416	0.472638	4.27055	10.9877	0.00091717	0.00917788	ENSDARG00000002970	ss18
Nfu_g_1_017599	0.472607	3.92483	14.405	0.000147407	0.00266723
Nfu_g_1_012573	0.472286	5.13137	14.006	0.000182232	0.0030904	ENSDARG00000096221	si:dkey-222o15.5
Nfu_g_1_021424	0.472116	4.35296	15.2703	9.31681e-05	0.00191292	ENSDARG00000086336	C6H1orf159
Nfu_g_1_022963	0.472116	5.46422	20.518	5.90739e-06	0.00026277	ENSDARG00000053331	sult2st2
Nfu_g_1_004603	0.47155	5.07945	11.6709	0.000634862	0.00708661	ENSDARG00000070042	zgc:158257
Nfu_g_1_020192	0.471544	5.10872	19.1211	1.22682e-05	0.00043022	ENSDARG00000054300	dhrs1
Nfu_g_1_012664	0.471466	4.23445	13.7962	0.000203748	0.00333171	ENSDARG00000088888	si:ch211-209n20.58
Nfu_g_1_013819	0.471188	4.42629	10.1281	0.00146026	0.0126081	ENSDARG00000006434	polr1e
Nfu_g_1_019123	0.471132	4.49882	14.1498	0.000168819	0.00291704	ENSDARG00000045269	PTS
Nfu_g_1_009983	0.47063	4.65224	12.5376	0.000398849	0.00516505	ENSDARG00000033599	zgc:100906
Nfu_g_1_007436	0.469471	5.24279	17.2158	3.33647e-05	0.000911789	ENSDARG00000003749	polb
Nfu_g_1_014049	0.469461	8.6819	21.6937	3.19839e-06	0.00016389	ENSDARG00000076667	ccng1
Nfu_g_1_002145	0.468504	5.00719	11.2409	0.000800161	0.00835301	ENSDARG00000088709	tnfaip8l3
Nfu_g_1_005869	0.468419	4.65491	12.0793	0.000509848	0.00617217	ENSDARG00000069942	ndufv3
Nfu_g_1_018823	0.468006	6.92778	21.8543	2.94158e-06	0.000154604	ENSDARG00000077045	SCG5 (2 of 2)
Nfu_g_1_002414	0.467585	3.89657	10.0112	0.00155587	0.0131365	ENSDARG00000044420	dnajc19
Nfu_g_1_020853	0.466969	5.75737	20.3797	6.34991e-06	0.000274319	ENSDARG00000038414	b3galt6
Nfu_g_1_008607	0.466946	5.61089	12.3964	0.000430165	0.00546346	ENSDARG00000003546	unc45a
Nfu_g_1_019449	0.466733	8.55813	28.01	1.20687e-07	1.42053e-05	ENSDARG00000037783	proza
Nfu_g_1_005671	0.466686	5.74224	11.3405	0.000758331	0.00802764	ENSDARG00000038938	ssfa2
Nfu_g_1_007379	0.466133	6.1305	16.0573	6.14548e-05	0.00144382	ENSDARG00000059485	EMB
Nfu_g_1_005813	0.465683	4.82757	18.9553	1.33817e-05	0.000457132	ENSDARG00000078328	sec22a
Nfu_g_1_003736	0.465148	3.6167	11.2231	0.000807856	0.00840486	ENSDARG00000053586	creb1a
Nfu_g_1_009324	0.46466	4.3023	15.6656	7.55868e-05	0.00164273	ENSDARG00000077562	LRRTM4 (3 of 4)
Nfu_g_1_018259	0.464508	4.96293	18.903	1.37536e-05	0.000467152	ENSDARG00000059841	exosc1
Nfu_g_1_004103	0.463783	3.4773	10.6564	0.00109691	0.0103084	ENSDARG00000036090	pard6gb
Nfu_g_1_004190	0.463705	6.63514	19.213	1.16912e-05	0.000418352	ENSDARG00000093406	C19H6orf62
Nfu_g_1_022739	0.463688	5.03433	12.1344	0.00049499	0.00606018	ENSDARG00000057231	rorca
Nfu_g_1_006382	0.463193	9.09343	20.477	6.03528e-06	0.000265724	ENSDARG00000016476	oaz2a
Nfu_g_1_011235	0.462298	7.15129	21.2622	4.00543e-06	0.000192002	ENSDARG00000045447	slc35g2b
Nfu_g_1_018951	0.461988	6.41203	12.104	0.000503139	0.00613223	ENSDARG00000009020	cnr1
Nfu_g_1_001369	0.461917	6.36662	14.4805	0.000141619	0.0025941	ENSDARG00000004282	zgc:77375
Nfu_g_1_007251	0.461892	5.75896	13.4028	0.000251247	0.00384405	ENSDARG00000094533	si:dkey-246e1.3
Nfu_g_1_022018	0.461659	3.7117	11.7146	0.000620113	0.00700252	ENSDARG00000035819	sirt3
Nfu_g_1_002315	0.461103	3.91201	13.4485	0.000245204	0.00379282	ENSDARG00000039684	sirt5
Nfu_g_1_014634	0.460407	3.88597	12.3316	0.000445363	0.00559206	ENSDARG00000057726	znf185
Nfu_g_1_007955	0.460161	5.74259	21.3241	3.8782e-06	0.000188951	ENSDARG00000027200	gabarapl2
Nfu_g_1_018164	0.459452	10.9517	11.8336	0.000581726	0.00675348	ENSDARG00000069293	AHSG
Nfu_g_1_020647	0.458372	5.24031	15.78	7.11492e-05	0.00157802	ENSDARG00000079717	RBM12B
Nfu_g_1_017645	0.458162	6.18845	12.4461	0.000418862	0.00534273	ENSDARG00000036895	dap1b
Nfu_g_1_008977	0.457613	7.53416	16.7618	4.23784e-05	0.0010811	ENSDARG00000090752	plk2a
Nfu_g_1_008442	0.457028	4.7689	10.6994	0.00107167	0.0101624	ENSDARG00000044086	PNPLA3
Nfu_g_1_001671	0.456715	4.6847	16.6451	4.50674e-05	0.00113313	ENSDARG00000061235	alg5
Nfu_g_1_006077	0.456408	4.61538	12.5323	0.000399978	0.00517264	ENSDARG00000077870	taf9
Nfu_g_1_006462	0.456336	7.42312	16.936	3.86612e-05	0.00102362	ENSDARG00000026582	zgc:110331
Nfu_g_1_020530	0.456262	4.09961	13.05	0.000303281	0.00431269	ENSDARG00000042671	C2H1orf27
Nfu_g_1_020334	0.454359	5.47531	16.1753	5.77409e-05	0.0013756	ENSDARG00000053152	pcmtd1
Nfu_g_1_003335	0.45433	4.91267	19.4574	1.02867e-05	0.000382152
Nfu_g_1_017336	0.454054	8.14501	11.7835	0.000597593	0.00687724	ENSDARG00000040162	FGFBP3
Nfu_g_1_005891	0.453495	7.07206	23.8685	1.03146e-06	7.56911e-05	ENSDARG00000092610	lamp1
Nfu_g_1_022420	0.452776	4.69738	13.2955	0.000266044	0.00397828	ENSDARG00000040265	mpdu1b
Nfu_g_1_009196	0.45205	4.37029	13.1619	0.000285692	0.00413177	ENSDARG00000054777	C8H5orf51
Nfu_g_1_012378	0.451687	6.50945	22.0991	2.58927e-06	0.000140554	ENSDARG00000069101	NAPB (1 of 2)
Nfu_g_1_018961	0.451425	7.84513	23.284	1.39757e-06	9.07889e-05	ENSDARG00000012144	emc7
Nfu_g_1_011837	0.451401	8.44732	15.5449	8.0567e-05	0.00173197	ENSDARG00000045685	cntn1b
Nfu_g_1_001760	0.451085	4.39019	9.87928	0.0016715	0.0137324	ENSDARG00000090222
Nfu_g_1_008982	0.450842	6.50028	16.6443	4.5085e-05	0.00113313	ENSDARG00000021209	KCTD9 (2 of 2)
Nfu_g_1_013828	0.447941	5.54728	13.2717	0.000269439	0.00400391	ENSDARG00000077467	sox10
Nfu_g_1_022006	0.447826	5.65784	12.4682	0.000413942	0.00529475	ENSDARG00000070006	rcn1
Nfu_g_1_023443	0.446234	5.26366	15.0215	0.000106296	0.00209415	ENSDARG00000071409	arl3
Nfu_g_1_011210	0.446111	4.9332	20.1413	7.19253e-06	0.000293177	ENSDARG00000058601	gdap1
Nfu_g_1_016061	0.445601	8.39346	19.9377	8.00087e-06	0.000319176	ENSDARG00000019881	bsg
Nfu_g_1_003524	0.444821	4.76478	14.3675	0.000150378	0.00270453	ENSDARG00000070826	bpgm
Nfu_g_1_001706	0.444778	5.98484	15.8119	6.99616e-05	0.00156042	ENSDARG00000055288	SLMO1
Nfu_g_1_001555	0.444516	7.245	12.4108	0.000426864	0.00542734	ENSDARG00000036102	ctdsp2
Nfu_g_1_020103	0.444022	5.21855	10.5214	0.00117998	0.0108405	ENSDARG00000031565	ftr67
Nfu_g_1_020664	0.443875	8.69428	21.8474	2.95214e-06	0.000154604	ENSDARG00000043448	itm2ca
Nfu_g_1_008142	0.443025	4.5818	11.7364	0.000612906	0.00693927	ENSDARG00000077424	rassf10a
Nfu_g_1_015119	0.442848	3.93816	12.6143	0.000382803	0.00501526	ENSDARG00000075170	ZDHHC22
Nfu_g_1_022679	0.441802	3.83804	10.874	0.000975213	0.00955757	ENSDARG00000073867	C22H19orf60
Nfu_g_1_005912	0.440567	5.34486	10.2458	0.00136993	0.0120814	ENSDARG00000074563	GPR37 (2 of 2)
Nfu_g_1_001168	0.439965	4.72168	13.7561	0.00020814	0.00338029	ENSDARG00000055475	rps27.2
Nfu_g_1_000874	0.439907	5.36249	22.1665	2.49995e-06	0.000138876	ENSDARG00000010953	ndel1a
Nfu_g_1_020509	0.438682	5.59748	17.9818	2.23025e-05	0.000678086	ENSDARG00000025122	abhd4
Nfu_g_1_009468	0.437466	10.7886	16.8806	3.9807e-05	0.00104465	ENSDARG00000076838	APOM
Nfu_g_1_016184	0.437364	6.74839	19.6159	9.46793e-06	0.000361912	ENSDARG00000011055	fbxo9
Nfu_g_1_000043	0.437304	5.019	15.2634	9.35124e-05	0.00191668	ENSDARG00000069781	C18H15orf60 (2 of 2)
Nfu_g_1_018836	0.43683	4.07011	10.998	0.000912084	0.00915782	ENSDARG00000030038	C20H12orf57
Nfu_g_1_014348	0.436581	5.07796	17.753	2.5152e-05	0.00073829	ENSDARG00000075933	cox15
Nfu_g_1_010609	0.435647	4.91796	18.7914	1.45824e-05	0.000489705	ENSDARG00000056601	plekha3
Nfu_g_1_013183	0.435546	4.7416	16.1505	5.85022e-05	0.00139095	ENSDARG00000036063	ppp1r11
Nfu_g_1_004418	0.435401	4.33427	12.6389	0.0003778	0.00497365	ENSDARG00000004724	tcea3
Nfu_g_1_020777	0.435057	3.76113	13.5014	0.000238389	0.00372891	ENSDARG00000017658	gmppb
Nfu_g_1_002072	0.434622	3.667	11.0692	0.000877736	0.0088936	ENSDARG00000076687	BX649415.1
Nfu_g_1_022827	0.432921	5.16094	12.0013	0.000531631	0.006371	ENSDARG00000071425	NAT9
Nfu_g_1_008776	0.432856	5.93173	15.5228	8.15145e-05	0.00174603	ENSDARG00000045289	gpr137c
Nfu_g_1_015640	0.432685	3.48554	9.92293	0.00163232	0.0134945	ENSDARG00000090116	si:dkey-285e18.8
Nfu_g_1_017488	0.431193	5.77654	15.3848	8.76888e-05	0.00182246	ENSDARG00000071860	nrn1a
Nfu_g_1_005638	0.431005	4.49973	11.737	0.000612687	0.00693927	ENSDARG00000045676	calua
Nfu_g_1_008251	0.430664	6.74835	14.1096	0.000172457	0.00296539	ENSDARG00000034753	tspan3a
Nfu_g_1_019164	0.429721	4.65163	14.8083	0.000119012	0.00225647	ENSDARG00000086829	BX510909.2
Nfu_g_1_015340	0.429682	5.80351	10.1424	0.00144894	0.0125547	ENSDARG00000073837	SENP2
Nfu_g_1_017800	0.429503	5.03596	13.9003	0.000192772	0.00320385	ENSDARG00000012796	hnmt
Nfu_g_1_019793	0.429351	5.42185	15.3987	8.70495e-05	0.00181552	ENSDARG00000038028	ndufa6
Nfu_g_1_020402	0.429289	7.15682	22.3812	2.23551e-06	0.000129009	ENSDARG00000025326	myl12.2
Nfu_g_1_014059	0.429207	3.81388	10.7643	0.00103479	0.0099447	ENSDARG00000090840	si:ch211-209p16.2
Nfu_g_1_015880	0.429019	5.58428	13.4761	0.000241627	0.00375977	ENSDARG00000052702	capn1a
Nfu_g_1_014656	0.42874	4.85648	13.005	0.000310668	0.00439147	ENSDARG00000038858	setd7
Nfu_g_1_002817	0.427216	6.40724	20.0352	7.60285e-06	0.000306382	ENSDARG00000071341	abch1
Nfu_g_1_011440	0.427215	4.25975	12.6437	0.000376843	0.00496664	ENSDARG00000089919	si:ch211-161h7.8
Nfu_g_1_020123	0.426991	5.30844	14.2665	0.000158663	0.0027985	ENSDARG00000062044	cables1
Nfu_g_1_004254	0.426758	6.87183	21.2391	4.05409e-06	0.00019278	ENSDARG00000029885	zgc:63637
Nfu_g_1_011923	0.426418	7.96374	18.2376	1.94988e-05	0.000605503	ENSDARG00000068708	ifrd1
Nfu_g_1_016711	0.426119	5.38708	13.1529	0.000287079	0.00414174	ENSDARG00000016238	arl6ip5b
Nfu_g_1_000678	0.426064	3.83065	11.2313	0.000804283	0.00837976	ENSDARG00000026654	gosr1
Nfu_g_1_011244	0.424934	5.58909	12.6712	0.000371338	0.00492948	ENSDARG00000019332	ndufb4
Nfu_g_1_021203	0.424874	3.51133	9.68701	0.00185575	0.0148261	ENSDARG00000014171	bloc1s1
Nfu_g_1_022253	0.424845	5.07441	12.771	0.00035204	0.00474496	ENSDARG00000043249	TXNDC15
Nfu_g_1_021560	0.424604	5.07693	11.5622	0.000673051	0.00738121
Nfu_g_1_016690	0.424514	5.30904	16.7318	4.30534e-05	0.00108898	ENSDARG00000031819	eif4ebp2
Nfu_g_1_006501	0.424102	4.00554	10.1807	0.0014192	0.0123781	ENSDARG00000025076	marveld2a
Nfu_g_1_019607	0.423557	3.56245	9.58927	0.00195718	0.0154086	ENSDARG00000036852	DOM3Z
Nfu_g_1_019798	0.423532	8.7811	26.0326	3.35693e-07	3.11775e-05	ENSDARG00000090930	CR352258.2
Nfu_g_1_018614	0.42353	8.02916	24.1747	8.79782e-07	6.61953e-05	ENSDARG00000034522	rab6ba
Nfu_g_1_002821	0.423069	9.10491	22.3502	2.27193e-06	0.000130477	ENSDARG00000069951	eef1a1b
Nfu_g_1_007892	0.422755	5.99991	10.8683	0.000978244	0.0095688	ENSDARG00000032102	prdx3
Nfu_g_1_015795	0.421832	6.62618	13.3188	0.000262762	0.00394884	ENSDARG00000087157	cant1b
Nfu_g_1_018643	0.421783	4.21872	12.3573	0.000439265	0.00553763	ENSDARG00000006494	asb7
Nfu_g_1_003822	0.420839	6.34839	19.5759	9.6683e-06	0.00036604	ENSDARG00000043932	stmn4l
Nfu_g_1_021370	0.419216	4.7988	13.9589	0.000186852	0.00313742	ENSDARG00000057676	golga7
Nfu_g_1_008514	0.418747	5.23714	19.8908	8.19921e-06	0.000323338	ENSDARG00000039266	RBM25 (2 of 2)
Nfu_g_1_008803	0.417953	4.03185	10.0063	0.00156007	0.0131533	ENSDARG00000071339	mef2bnb
Nfu_g_1_017751	0.417355	5.98613	12.1708	0.000485429	0.00596099	ENSDARG00000014986	acvr1l
Nfu_g_1_017578	0.416323	4.67343	12.8691	0.000334044	0.00458559	ENSDARG00000013128	pdk1
Nfu_g_1_001057	0.415499	6.1992	10.665	0.00109183	0.0102961	ENSDARG00000004171	rabac1
Nfu_g_1_022223	0.415107	7.02401	19.0342	1.28396e-05	0.000443711	ENSDARG00000033088	ubl3a
Nfu_g_1_006252	0.414962	4.53167	14.3364	0.000152879	0.00273708	ENSDARG00000088367	CABZ01069020.1
Nfu_g_1_010368	0.414591	6.34692	13.9926	0.000183531	0.00310801	ENSDARG00000009557	wrap73
Nfu_g_1_001659	0.413141	4.88007	12.8927	0.000329864	0.0045545	ENSDARG00000077371	kcnk15
Nfu_g_1_009399	0.412823	4.46068	13.9686	0.000185889	0.0031301	ENSDARG00000074087	AL929453.1
Nfu_g_1_004012	0.412583	5.37241	10.4728	0.00121142	0.0110525	ENSDARG00000015805	cgnl1
Nfu_g_1_014375	0.412422	6.38873	16.9184	3.90224e-05	0.00102632	ENSDARG00000052307	lmbrd1
Nfu_g_1_022702	0.411299	4.905	14.3788	0.000149479	0.00269551	ENSDARG00000039456	acbd6
Nfu_g_1_003505	0.41065	4.2579	11.5405	0.000680952	0.0074404	ENSDARG00000052072	DNAJB9 (1 of 2)
Nfu_g_1_004339	0.409855	7.80141	14.3202	0.000154198	0.0027524	ENSDARG00000074923	SLC16A7
Nfu_g_1_019523	0.40905	4.71164	11.7776	0.000599467	0.00688306	ENSDARG00000090714	gaa
Nfu_g_1_000761	0.408756	8.68794	25.7542	3.87775e-07	3.48448e-05	ENSDARG00000069790	dynll2a
Nfu_g_1_007182	0.408593	4.77546	12.0802	0.000509611	0.00617217	ENSDARG00000052370	elmod2
Nfu_g_1_008440	0.407232	4.45803	10.7852	0.00102313	0.00989202	ENSDARG00000042270	arsa
Nfu_g_1_019854	0.406873	4.73488	11.6479	0.000642746	0.00714735	ENSDARG00000007665	hspbp1
Nfu_g_1_020481	0.40683	6.05302	19.2772	1.13046e-05	0.000409723	ENSDARG00000023324	rab11bb
Nfu_g_1_019330	0.406775	3.80398	10.4734	0.00121108	0.0110525	ENSDARG00000091810	CU467646.3
Nfu_g_1_016132	0.406772	6.32232	11.3007	0.000774768	0.00815083	ENSDARG00000007795	cst3
Nfu_g_1_007380	0.406641	5.48333	13.7471	0.00020914	0.00338266	ENSDARG00000063381	ZNF462
Nfu_g_1_007993	0.406574	3.6217	9.50581	0.00204822	0.0158938	ENSDARG00000069274	ighmbp2l
Nfu_g_1_007837	0.405588	10.5546	17.6416	2.66688e-05	0.000773569	ENSDARG00000044537	calm1b
Nfu_g_1_012882	0.40546	6.57799	13.2541	0.00027198	0.00400922	ENSDARG00000094074	si:dkey-81h8.1
Nfu_g_1_003218	0.403907	5.58107	15.438	8.52563e-05	0.00178752	ENSDARG00000093448	MPC1
Nfu_g_1_003146	0.403751	3.50195	9.52057	0.00203182	0.0158174	ENSDARG00000026454	MIS12
Nfu_g_1_021449	0.403129	7.72409	16.8543	4.03611e-05	0.00104712	ENSDARG00000009208	prkcda
Nfu_g_1_002657	0.403119	3.91098	10.0486	0.00152464	0.0129742	ENSDARG00000020279	efcab7
Nfu_g_1_008380	0.402468	5.1264	12.0183	0.000526799	0.00633866	ENSDARG00000025332	rbm28
Nfu_g_1_020446	0.402461	4.22783	10.0638	0.0015121	0.0128951	ENSDARG00000052086	zgc:174928
Nfu_g_1_004305	0.402006	9.37785	11.6099	0.00065603	0.00722119	ENSDARG00000076667	ccng1
Nfu_g_1_014491	0.401887	8.53795	14.7303	0.000124038	0.00233316	ENSDARG00000033234	stmn2a
Nfu_g_1_010989	0.401696	5.82414	17.0588	3.62406e-05	0.000970334	ENSDARG00000089889	CU861453.1
Nfu_g_1_010714	0.400738	4.57576	13.7492	0.000208905	0.00338266	ENSDARG00000077815	cdc26
Nfu_g_1_021893	0.400329	6.13857	17.5241	2.83688e-05	0.000806815	ENSDARG00000016636	sec23a
Nfu_g_1_008144	0.399865	4.70033	11.2186	0.000809827	0.00841411	ENSDARG00000067981	C5HXorf56
Nfu_g_1_013470	0.399494	6.95548	19.6572	9.26515e-06	0.000356453	ENSDARG00000052702	capn1a
Nfu_g_1_001470	0.399132	5.1557	11.2405	0.000800309	0.00835301	ENSDARG00000056318	kansl2
Nfu_g_1_015208	0.39881	4.7531	11.6201	0.000652424	0.0072015	ENSDARG00000052390	TMED8
Nfu_g_1_018873	0.398793	5.5151	9.99892	0.00156632	0.0131757	ENSDARG00000041414	bmf2
Nfu_g_1_012750	0.398722	6.82174	17.4728	2.91455e-05	0.000824957	ENSDARG00000091633	BX248515.1
Nfu_g_1_001348	0.398506	5.19048	15.8837	6.73559e-05	0.0015249	ENSDARG00000070686	cdipt
Nfu_g_1_003313	0.398259	4.60108	10.8977	0.00096285	0.00949068	ENSDARG00000010207	smad3b
Nfu_g_1_023012	0.39825	6.88855	10.5997	0.00113104	0.0105233	ENSDARG00000013623	vdac2
Nfu_g_1_011584	0.398036	5.13278	11.5277	0.000685662	0.00746442	ENSDARG00000051936	ergic2
Nfu_g_1_016543	0.397677	4.81468	11.9334	0.000551355	0.00652839	ENSDARG00000073872	tpst1
Nfu_g_1_006388	0.397614	7.08908	18.2604	1.92672e-05	0.000602758	ENSDARG00000016769	sgta
Nfu_g_1_010806	0.396228	4.7428	12.9589	0.0003184	0.00447416	ENSDARG00000068458	nrg1
Nfu_g_1_022381	0.396194	6.739	10.1688	0.0014284	0.0124311	ENSDARG00000076833	atp1b1b
Nfu_g_1_004378	0.39558	3.84855	9.71297	0.00182972	0.0146575	ENSDARG00000009209	slc9a6a
Nfu_g_1_020022	0.394879	4.94673	16.0396	6.20298e-05	0.0014516	ENSDARG00000058114	impad1
Nfu_g_1_018486	0.393915	4.47915	10.3103	0.00132293	0.0117629	ENSDARG00000002339	ccdc101
Nfu_g_1_022940	0.393885	6.87494	13.2274	0.000275884	0.00403494	ENSDARG00000014573	ghitm
Nfu_g_1_000950	0.393773	4.88103	14.8768	0.000114764	0.0022148	ENSDARG00000074962	CABZ01072083.1
Nfu_g_1_009842	0.393758	4.55422	11.7414	0.000611234	0.00693927	ENSDARG00000096597
Nfu_g_1_007019	0.393695	5.41084	16.8579	4.02843e-05	0.00104712	ENSDARG00000069796	zgc:173573
Nfu_g_1_017604	0.393625	5.67177	15.716	7.36003e-05	0.00161432	ENSDARG00000077165	KCNJ3 (2 of 2)
Nfu_g_1_014703	0.393476	5.65089	12.1984	0.000478293	0.00588608	ENSDARG00000037556	st3gal5
Nfu_g_1_008679	0.393325	4.69782	10.523	0.001179	0.0108399	ENSDARG00000031202	ALG11
Nfu_g_1_020442	0.392998	7.24917	21.0068	4.5766e-06	0.000210878	ENSDARG00000031343	rab6bb
Nfu_g_1_005031	0.391567	4.80897	10.4252	0.00124304	0.0112864	ENSDARG00000093945	VMA21
Nfu_g_1_010371	0.39147	5.31347	9.60829	0.00193701	0.0153004	ENSDARG00000001621	nfyal
Nfu_g_1_017911	0.390282	3.58717	9.97079	0.00159043	0.0132765	ENSDARG00000010905	mettl13
Nfu_g_1_014415	0.38985	7.26984	9.55812	0.00199067	0.0156102	ENSDARG00000009870	mapk8b
Nfu_g_1_018226	0.389693	4.6375	11.4879	0.000700509	0.00757139	ENSDARG00000056369	ufsp2
Nfu_g_1_003741	0.389232	4.45272	10.9741	0.000923946	0.00922239	ENSDARG00000012051	mettl21a
Nfu_g_1_021312	0.389121	7.44489	13.9313	0.000189611	0.00317031	ENSDARG00000044182	stau1
Nfu_g_1_005722	0.388682	5.40152	13.3996	0.000251672	0.0038456	ENSDARG00000069485	spryd7b
Nfu_g_1_003946	0.387726	4.24012	9.59416	0.00195197	0.0153982	ENSDARG00000022744	PIGB
Nfu_g_1_003783	0.387541	4.81441	13.2334	0.000275008	0.00403119	ENSDARG00000078728	zgc:173710
Nfu_g_1_011191	0.387366	5.0323	10.8931	0.000965227	0.00949359	ENSDARG00000045017	PDRG1
Nfu_g_1_005356	0.387352	6.46735	12.5995	0.000385857	0.00503519	ENSDARG00000055064	prdx5
Nfu_g_1_013153	0.387289	4.96297	10.0954	0.00148642	0.0127701	ENSDARG00000033428	twsg1a
Nfu_g_1_009332	0.386786	4.93714	10.5683	0.00115045	0.0106267	ENSDARG00000006300	psmd9
Nfu_g_1_020037	0.386639	5.79567	10.4093	0.0012538	0.0113434
Nfu_g_1_010946	0.386361	6.38386	14.188	0.000165426	0.00287674	ENSDARG00000041363	dctn3
Nfu_g_1_013012	0.386161	6.49965	17.3841	3.05367e-05	0.000848178	ENSDARG00000075866	cdcp2
Nfu_g_1_011419	0.385967	5.54757	11.8135	0.000588013	0.00681316	ENSDARG00000057624	cops5
Nfu_g_1_023220	0.385935	6.0426	12.2989	0.000453232	0.00566563	ENSDARG00000076780	acadsb
Nfu_g_1_023241	0.385925	4.44986	12.7437	0.000357206	0.00479285	ENSDARG00000045140	lcmt1
Nfu_g_1_002857	0.385242	5.31953	11.6103	0.00065588	0.00722119	ENSDARG00000045033	bnip3
Nfu_g_1_020903	0.384766	6.37355	14.9979	0.000107631	0.00210448	ENSDARG00000053663	hmp19
Nfu_g_1_007078	0.383944	4.86582	13.227	0.000275943	0.00403494	ENSDARG00000070216	FANCA
Nfu_g_1_010747	0.383935	4.66248	11.0591	0.00088252	0.00890611	ENSDARG00000004406	spra
Nfu_g_1_019742	0.383655	4.34143	11.5354	0.000682844	0.00745423	ENSDARG00000055510	ypel3
Nfu_g_1_004470	0.38308	8.92629	11.3815	0.000741802	0.007909
Nfu_g_1_011742	0.383042	5.9595	14.761	0.000122036	0.00230281	ENSDARG00000067601	arfgap2
Nfu_g_1_015405	0.382688	4.87322	11.7813	0.000598283	0.00687852	ENSDARG00000009264	ATXN3L
Nfu_g_1_006525	0.382507	9.40749	11.5297	0.000684939	0.00746442	ENSDARG00000060434	MAP1B
Nfu_g_1_000493	0.381971	8.99036	9.79632	0.00174861	0.0142088	ENSDARG00000069361	SPA17
Nfu_g_1_009132	0.381772	6.25889	13.8603	0.000196917	0.00324232	ENSDARG00000016128	ap3m2
Nfu_g_1_017519	0.381763	5.16346	13.987	0.000184081	0.00311287	ENSDARG00000079636	fam177a1
Nfu_g_1_021402	0.381616	7.26758	11.3769	0.000743628	0.00792137	ENSDARG00000017657	C6H1orf74
Nfu_g_1_010147	0.381336	4.56485	10.8413	0.000992589	0.00967204	ENSDARG00000061180	vps45
Nfu_g_1_018547	0.381331	5.00988	11.2107	0.000813265	0.00842902	ENSDARG00000092473	apopt1
Nfu_g_1_017021	0.380643	5.12325	10.7149	0.00106277	0.0101155	ENSDARG00000093366	ACER3
Nfu_g_1_021621	0.380467	6.86659	13.2212	0.000276795	0.00404243	ENSDARG00000074794	NECAB3
Nfu_g_1_011439	0.379999	4.85878	12.6676	0.00037205	0.0049308	ENSDARG00000045402	commd3
Nfu_g_1_012341	0.379466	7.46571	9.98047	0.0015821	0.0132357	ENSDARG00000040874	add3a
Nfu_g_1_009699	0.379281	4.88384	11.0671	0.000878709	0.0088936	ENSDARG00000057075	lamtor3
Nfu_g_1_004953	0.378804	4.95416	9.99374	0.00157073	0.013187	ENSDARG00000087762	RAB27B
Nfu_g_1_021351	0.378198	6.30501	12.0145	0.000527869	0.0063451	ENSDARG00000022652	psmf1
Nfu_g_1_020252	0.37747	3.88766	11.336	0.000760172	0.00803282	ENSDARG00000073976	CABZ01051901.1
Nfu_g_1_008256	0.377136	8.24633	11.8352	0.000581216	0.00675348	ENSDARG00000003795	IDH2
Nfu_g_1_021643	0.37583	6.22079	14.917	0.000112344	0.00217515	ENSDARG00000062237	nfs1
Nfu_g_1_003093	0.37536	4.98036	9.6924	0.00185032	0.0148026	ENSDARG00000061194	HECTD2
Nfu_g_1_017850	0.374978	3.98034	10.0156	0.00155218	0.0131303	ENSDARG00000039257	si:ch73-137d22.1
Nfu_g_1_004973	0.374696	6.00965	13.8699	0.000195915	0.00323927	ENSDARG00000019326	prpsap2
Nfu_g_1_020134	0.374327	7.83946	11.091	0.000867491	0.0088143	ENSDARG00000004060	bhlhe40
Nfu_g_1_020107	0.373861	8.28046	14.2771	0.000157769	0.00279101	ENSDARG00000038981	zgc:153615
Nfu_g_1_012978	0.373196	6.79299	12.3892	0.000431831	0.00547877	ENSDARG00000035872	hsd17b12b
Nfu_g_1_013660	0.372935	5.2627	11.1468	0.000841755	0.00864144	ENSDARG00000035730	utp6
Nfu_g_1_019042	0.37156	6.61026	15.9949	6.35138e-05	0.00147738	ENSDARG00000043842	C20H1orf198
Nfu_g_1_009490	0.371506	4.27467	9.79068	0.00175398	0.0142427	ENSDARG00000077583	B3GNT1
Nfu_g_1_015264	0.371303	5.68425	15.6985	7.42849e-05	0.00162334	ENSDARG00000060210	d2hgdh
Nfu_g_1_019422	0.371231	6.56891	14.1841	0.000165761	0.00287674	ENSDARG00000058494	dnaja3a
Nfu_g_1_008814	0.371138	8.01981	9.77206	0.00177183	0.014329	ENSDARG00000054794	plcxd3
Nfu_g_1_022080	0.371051	6.34212	10.2497	0.00136706	0.0120651	ENSDARG00000015385	ndufs3
Nfu_g_1_010925	0.37073	7.21057	18.2178	1.97029e-05	0.000605756	ENSDARG00000035949	tmem106bb
Nfu_g_1_000406	0.370474	5.66073	13.0192	0.000308316	0.00436861	ENSDARG00000055524	rnf7
Nfu_g_1_014117	0.369321	7.46344	15.6677	7.55037e-05	0.00164273	ENSDARG00000023967	atp6v1c1a
Nfu_g_1_002701	0.368646	4.10835	9.58138	0.00196561	0.0154647	ENSDARG00000014333	ormdl1
Nfu_g_1_010097	0.368591	6.74442	11.2128	0.000812339	0.00842678	ENSDARG00000041314	ndufb9
Nfu_g_1_018035	0.368443	5.71844	10.24	0.00137424	0.0121104	ENSDARG00000037860	cox6b2
Nfu_g_1_005863	0.368341	5.52024	13.4626	0.000243373	0.00378198	ENSDARG00000056102	uxs1
Nfu_g_1_017486	0.367796	6.29325	14.2897	0.000156719	0.00278487	ENSDARG00000096221	si:dkey-222o15.5
Nfu_g_1_010701	0.367777	7.59135	10.0898	0.00149095	0.0127789	ENSDARG00000022315	atp6v1g1
Nfu_g_1_001381	0.367448	9.81192	10.0796	0.00149921	0.0128307	ENSDARG00000005513	naca
Nfu_g_1_022124	0.367443	8.95156	21.2471	4.0372e-06	0.000192748	ENSDARG00000079772	hmgb1a
Nfu_g_1_020435	0.365767	5.97125	15.9002	6.67711e-05	0.00152064
Nfu_g_1_014143	0.365671	7.42891	19.0573	1.26849e-05	0.000440893	ENSDARG00000035557	gabarapa
Nfu_g_1_011656	0.364464	9.09287	17.7536	2.51447e-05	0.00073829	ENSDARG00000002400	nap1l1
Nfu_g_1_009349	0.364395	6.25099	9.76758	0.00177616	0.0143542	ENSDARG00000068863	si:dkey-98f17.5
Nfu_g_1_001110	0.363748	4.50343	10.3293	0.00130937	0.0116948	ENSDARG00000058047	pafah1b3
Nfu_g_1_002890	0.363583	7.3214	10.9057	0.000958665	0.0094687	ENSDARG00000013623	vdac2
Nfu_g_1_012138	0.363312	5.11378	9.89671	0.00165575	0.0136228	ENSDARG00000011837	C13H9orf72
Nfu_g_1_011515	0.363132	5.87536	12.8322	0.000340713	0.00463963	ENSDARG00000071774	EEF1E1
Nfu_g_1_022128	0.362963	7.33658	13.3665	0.000256166	0.00389424	ENSDARG00000043848	sod1
Nfu_g_1_014313	0.362884	5.25921	11.6725	0.000634293	0.00708661	ENSDARG00000075129	mrps11
Nfu_g_1_015729	0.36247	5.3645	9.77437	0.00176961	0.014329	ENSDARG00000039882	ap3s2
Nfu_g_1_022358	0.362324	8.86352	12.0632	0.000514268	0.00621302	ENSDARG00000044521	eef1b2
Nfu_g_1_004508	0.362303	6.55848	13.3387	0.000259987	0.00392992	ENSDARG00000032606	sept8a
Nfu_g_1_013126	0.362274	5.84726	12.9139	0.000326155	0.00452938	ENSDARG00000060362	nadkb
Nfu_g_1_000127	0.3619	3.59219	9.99792	0.00156717	0.0131757	ENSDARG00000091076	CR392001.1
Nfu_g_1_001786	0.36182	4.89821	10.6383	0.00110768	0.0103931	ENSDARG00000042996	cmc1
Nfu_g_1_013503	0.361609	6.81976	16.0313	6.23044e-05	0.00145516	ENSDARG00000033548	nkiras1
Nfu_g_1_010826	0.360149	8.15941	18.7327	1.50384e-05	0.000497983	ENSDARG00000042071	PAM
Nfu_g_1_016133	0.359052	5.09721	10.7742	0.00102926	0.00993168	ENSDARG00000062568	MRPL2
Nfu_g_1_001829	0.357994	4.68146	9.83622	0.00171109	0.0140215	ENSDARG00000039255	klhl21
Nfu_g_1_018939	0.357194	8.99181	18.8056	1.44738e-05	0.000487436	ENSDARG00000005924	serpina10a
Nfu_g_1_016558	0.357123	8.02704	10.9589	0.000931573	0.00927516	ENSDARG00000038574	scg2b
Nfu_g_1_021584	0.356794	7.13423	16.8561	4.03244e-05	0.00104712	ENSDARG00000057093	kdm5ba
Nfu_g_1_008022	0.356494	7.11165	16.6148	4.57932e-05	0.0011485	ENSDARG00000092921	gnb5a
Nfu_g_1_020782	0.355441	6.18545	15.088	0.000102612	0.00205017	ENSDARG00000020497	rab7
Nfu_g_1_019105	0.355377	6.02033	12.2635	0.000461906	0.00573188	ENSDARG00000063211	exoc8
Nfu_g_1_009486	0.354753	6.32417	13.885	0.000194341	0.00321772	ENSDARG00000025468	bnip3la
Nfu_g_1_022364	0.354657	5.99508	11.713	0.000620633	0.00700252	ENSDARG00000009350	apg3l
Nfu_g_1_004895	0.353817	6.39659	13.0783	0.000298736	0.00426336	ENSDARG00000090963	ATP6AP1L (1 of 2)
Nfu_g_1_005295	0.353779	6.39504	12.9118	0.00032652	0.00452938	ENSDARG00000054172	pgrmc1
Nfu_g_1_010468	0.353306	5.65685	9.54942	0.00200012	0.0156637	ENSDARG00000055757	tmem9
Nfu_g_1_004290	0.353023	8.01565	11.9768	0.000538676	0.00643596	ENSDARG00000057026	ran
Nfu_g_1_007545	0.351911	6.96657	15.9915	6.36288e-05	0.00147738	ENSDARG00000054833	nucb1
Nfu_g_1_014549	0.351616	7.83166	15.976	6.4151e-05	0.00148083	ENSDARG00000069951	eef1a1b
Nfu_g_1_015356	0.351424	6.86468	11.4685	0.00070786	0.00762923	ENSDARG00000059272	KBTBD11
Nfu_g_1_000185	0.35131	5.879	12.3666	0.000437071	0.00552756	ENSDARG00000061014	KCNJ5
Nfu_g_1_006470	0.351111	7.11065	9.60298	0.00194262	0.0153346	ENSDARG00000057568	si:ch211-222n4.10
Nfu_g_1_011900	0.350989	6.18255	9.89657	0.00165587	0.0136228	ENSDARG00000054323	pparab
Nfu_g_1_008613	0.350471	8.23166	13.4215	0.000248762	0.00381584	ENSDARG00000054272	caprin1b
Nfu_g_1_019831	0.350167	7.14401	10.7725	0.0010302	0.0099327	ENSDARG00000032619	tob1a
Nfu_g_1_019718	0.349902	5.34491	10.238	0.00137577	0.0121149	ENSDARG00000068019	SOX8 (2 of 2)
Nfu_g_1_001288	0.349501	3.98415	9.72398	0.00181879	0.0145995	ENSDARG00000040303	nbn
Nfu_g_1_021310	0.349125	4.97026	10.3425	0.00129999	0.0116636	ENSDARG00000060120	GLYCTK
Nfu_g_1_001008	0.34882	6.67895	9.92882	0.00162711	0.013465	ENSDARG00000087229	exoc7
Nfu_g_1_008497	0.347876	6.10355	9.94823	0.00161004	0.0133567	ENSDARG00000045733	ciapin1
Nfu_g_1_010016	0.347872	6.13974	11.8559	0.000574797	0.00673868	ENSDARG00000030700	ctps1a
Nfu_g_1_019400	0.347527	5.73332	11.6887	0.0006288	0.00705152	ENSDARG00000061257	C3H17orf75
Nfu_g_1_006687	0.347486	5.53623	10.413	0.00125132	0.0113295	ENSDARG00000032564	ass1
Nfu_g_1_010518	0.346613	5.98596	12.6993	0.000365793	0.00488601	ENSDARG00000028721	mapk14b
Nfu_g_1_000774	0.346443	8.79127	13.1981	0.000280238	0.0040727	ENSDARG00000076833	atp1b1b
Nfu_g_1_006214	0.346399	5.44809	10.017	0.00155102	0.0131303	ENSDARG00000077776	ck2b
Nfu_g_1_018312	0.346247	4.9694	9.82147	0.00172486	0.0141034	ENSDARG00000059835	zfyve27
Nfu_g_1_021068	0.345755	4.44808	9.78275	0.00176157	0.0142906	ENSDARG00000060109	aggf1
Nfu_g_1_020962	0.345532	5.3542	9.8133	0.00173254	0.0141362	ENSDARG00000078561	lrig2
Nfu_g_1_023491	0.345164	9.87428	9.6159	0.001929	0.0152758	ENSDARG00000035423	TUBB4A (1 of 3)
Nfu_g_1_004963	0.344875	5.36388	9.72711	0.0018157	0.0145989	ENSDARG00000089338	CR352225.2
Nfu_g_1_017945	0.344032	9.33253	10.313	0.00132098	0.0117569	ENSDARG00000076892	nme2b.2
Nfu_g_1_015335	0.343804	5.71248	11.4877	0.000700583	0.00757139	ENSDARG00000073930	WARS
Nfu_g_1_019552	0.343738	5.02835	12.5151	0.000403675	0.0051936	ENSDARG00000025338	hagh
Nfu_g_1_020187	0.343266	5.27727	11.6181	0.000653115	0.00720244	ENSDARG00000003531	tcea1
Nfu_g_1_018423	0.343207	7.64718	10.5979	0.00113217	0.0105233	ENSDARG00000005423	pgam1a
Nfu_g_1_013550	0.342271	7.06606	13.7366	0.000210319	0.00339711	ENSDARG00000040732	elavl2
Nfu_g_1_010290	0.342059	7.3223	14.3532	0.000151523	0.00271836	ENSDARG00000023648	idh3g
Nfu_g_1_010821	0.341748	5.00393	9.68322	0.00185958	0.0148367	ENSDARG00000010603	kctd9
Nfu_g_1_003907	0.341385	8.4776	10.0871	0.00149309	0.0127881	ENSDARG00000032970	cox4i1
Nfu_g_1_016081	0.340921	6.16274	12.0118	0.000528644	0.006348	ENSDARG00000042029	mbd3b
Nfu_g_1_006821	0.340634	6.85138	11.012	0.000905262	0.0091047	ENSDARG00000017445	eif3i
Nfu_g_1_022152	0.340316	7.44699	15.4508	8.46829e-05	0.00177864	ENSDARG00000030514	acsl1
Nfu_g_1_007733	0.339768	7.00744	13.153	0.000287064	0.00414174	ENSDARG00000040126	CDC37
Nfu_g_1_013356	0.339683	5.65826	10.0366	0.00153463	0.0130498	ENSDARG00000068978	glo1

## Sheet: down-regulated
DEGs down-regulated
gene_ID	logFC	logCPM	LR	PValue	FDR	zebrafish ortholog	zebrafish gene symbol
Nfu_g_1_005827	-1.94773	4.64243	160.006	1.1282e-36	1.34121e-32	ENSDARG00000032630	neb
Nfu_g_1_009814	-1.84085	5.07944	136.728	1.38268e-31	8.21865e-28	ENSDARG00000089344	BX640461.1
Nfu_g_1_015550	-1.69899	4.09142	58.9898	1.58495e-14	2.69169e-11	ENSDARG00000078654	tpx2
Nfu_g_1_004846	-1.53339	4.06225	33.1021	8.7446e-09	1.7326e-06	ENSDARG00000037393	slc43a1a
Nfu_g_1_017572	-1.36367	4.74651	26.5452	2.57449e-07	2.53715e-05	ENSDARG00000077812	SLC5A3 (1 of 2)
Nfu_g_1_019726	-1.34392	4.80332	37.0739	1.13736e-09	4.09725e-07	ENSDARG00000038066	kpna2
Nfu_g_1_016080	-1.31396	3.77073	29.0443	7.07419e-08	9.24153e-06	ENSDARG00000061810	si:dkey-110c1.10
Nfu_g_1_002076	-1.24868	4.98458	36.2288	1.75455e-09	5.21452e-07	ENSDARG00000055133	cenpf
Nfu_g_1_010691	-1.23212	3.96684	11.0975	0.000864452	0.00879094	ENSDARG00000093572	lamc3
Nfu_g_1_022855	-1.21474	5.10697	22.9822	1.63509e-06	0.000101239	ENSDARG00000091150	MKI67
Nfu_g_1_005751	-1.1874	7.084	94.0501	3.07633e-22	1.21905e-18	ENSDARG00000076004	ppp2r3b
Nfu_g_1_017978	-1.14875	5.18956	62.9704	2.09841e-15	4.98917e-12	ENSDARG00000069169	cerk
Nfu_g_1_023388	-1.11724	4.50711	11.148	0.000841208	0.00864144	ENSDARG00000088352	si:ch211-271g18.3
Nfu_g_1_000498	-1.08194	6.15135	48.7746	2.87138e-12	2.43821e-09	ENSDARG00000062347	mtus2
Nfu_g_1_015122	-1.07277	4.52478	15.0468	0.000104881	0.00207804
Nfu_g_1_004844	-1.04865	4.8334	20.4764	6.037e-06	0.000265724	ENSDARG00000061233	abcc5
Nfu_g_1_012154	-1.03975	4.28337	19.3337	1.0975e-05	0.000401099	ENSDARG00000010948	kif11
Nfu_g_1_007229	-0.988135	3.75653	17.7789	2.48121e-05	0.000731926	ENSDARG00000058471	plk1
Nfu_g_1_000450	-0.95477	4.36803	40.7715	1.7111e-10	8.47567e-08	ENSDARG00000063385	CENPE
Nfu_g_1_021181	-0.929816	5.50609	67.8557	1.7591e-16	5.22806e-13	ENSDARG00000009733	KIF21B
Nfu_g_1_010847	-0.907698	4.21607	13.946	0.000188142	0.00315019	ENSDARG00000052738	hmgcs1
Nfu_g_1_011785	-0.866226	8.04421	35.5895	2.43599e-09	6.73467e-07	ENSDARG00000045886	slc38a2
Nfu_g_1_005786	-0.862155	3.84432	10.7521	0.00104159	0.00999272	ENSDARG00000045666	ANKRD50 (1 of 2)
Nfu_g_1_011320	-0.857444	4.90012	32.9099	9.65288e-09	1.85086e-06	ENSDARG00000010571	ezh2
Nfu_g_1_008311	-0.846083	5.90356	20.374	6.36877e-06	0.000274319	ENSDARG00000078088	CR339051.1
Nfu_g_1_018583	-0.836992	4.18167	10.3522	0.00129319	0.0116317	ENSDARG00000052734	hmgcra
Nfu_g_1_015037	-0.818433	5.08069	43.9542	3.36146e-11	2.10321e-08	ENSDARG00000057352	slc25a29
Nfu_g_1_019272	-0.81197	3.82996	21.9113	2.85547e-06	0.000151544	ENSDARG00000058543	lama5
Nfu_g_1_015217	-0.80022	3.6353	10.3951	0.00126348	0.0114135	ENSDARG00000090665	CABZ01063203.1
Nfu_g_1_010052	-0.794535	3.6568	14.9384	0.000111081	0.00216162	ENSDARG00000023952	fam167ab
Nfu_g_1_007183	-0.791955	4.01254	12.79	0.000348486	0.00471308	ENSDARG00000089904	CD97 (1 of 3)
Nfu_g_1_009974	-0.775971	3.60682	19.6455	9.3224e-06	0.000357499	ENSDARG00000075560	mll3b
Nfu_g_1_005401	-0.773756	5.13837	31.4736	2.02172e-08	3.48322e-06	ENSDARG00000055113	pom121
Nfu_g_1_003112	-0.772437	4.5878	10.3317	0.00130764	0.0116948	ENSDARG00000015392	dhx15
Nfu_g_1_006044	-0.759017	5.30358	25.6647	4.0618e-07	3.55049e-05	ENSDARG00000060875	PDE1A
Nfu_g_1_018704	-0.757063	4.35773	11.6412	0.000645063	0.00714735	ENSDARG00000030498	il6st
Nfu_g_1_015720	-0.754373	4.54117	34.9325	3.41342e-09	9.0175e-07	ENSDARG00000040048	GALNTL6
Nfu_g_1_008326	-0.752955	4.13527	14.3766	0.00014965	0.00269551	ENSDARG00000076624	ptprb
Nfu_g_1_012581	-0.750541	3.47491	15.0999	0.000101967	0.00204457	ENSDARG00000042701	trmt13
Nfu_g_1_000388	-0.746439	5.52675	24.5146	7.37505e-07	5.80627e-05	ENSDARG00000057035	stoml3b
Nfu_g_1_000872	-0.73598	5.14702	14.9077	0.000112904	0.00218244	ENSDARG00000074494	ANKFN1 (1 of 2)
Nfu_g_1_021172	-0.735868	7.69606	29.8451	4.67985e-08	6.62311e-06	ENSDARG00000029146	lrp1
Nfu_g_1_012081	-0.734208	4.74975	15.6361	7.6775e-05	0.00166248	ENSDARG00000077905	si:ch73-211l23.1
Nfu_g_1_015479	-0.728746	3.81314	17.2555	3.26746e-05	0.000895012	ENSDARG00000012449	CCDC120 (2 of 2)
Nfu_g_1_021252	-0.721106	3.79537	14.2021	0.000164186	0.00286613	ENSDARG00000091298	pmela
Nfu_g_1_016944	-0.718385	4.48747	23.8123	1.06203e-06	7.69841e-05	ENSDARG00000010792	cdc25
Nfu_g_1_019556	-0.717344	6.60503	20.2023	6.96703e-06	0.000292665	ENSDARG00000079366	AL929222.1
Nfu_g_1_016247	-0.707225	5.51707	30.1479	4.00311e-08	6.02393e-06	ENSDARG00000025012	tpi1a
Nfu_g_1_020716	-0.707142	4.45048	25.1984	5.17245e-07	4.4558e-05	ENSDARG00000009793	crsp7
Nfu_g_1_015348	-0.702487	4.3385	13.3749	0.000255012	0.00389164	ENSDARG00000059340	DLGAP2 (3 of 3)
Nfu_g_1_009249	-0.699893	4.78619	10.056	0.00151857	0.0129317	ENSDARG00000017880	kcnip3
Nfu_g_1_000029	-0.697036	4.18804	11.1121	0.000857655	0.00874425	ENSDARG00000016141	slc6a2
Nfu_g_1_003127	-0.696837	5.91825	24.8038	6.34722e-07	5.24237e-05	ENSDARG00000062445	PIAS1 (1 of 2)
Nfu_g_1_001724	-0.692416	4.36658	19.3609	1.08198e-05	0.000399046	ENSDARG00000014391	si:ch211-236p22.1
Nfu_g_1_005973	-0.691581	5.20084	20.2477	6.80344e-06	0.000288938	ENSDARG00000062696	DGKG
Nfu_g_1_011781	-0.689618	6.49896	27.8149	1.33493e-07	1.50665e-05	ENSDARG00000007523	mll5
Nfu_g_1_011989	-0.688163	5.59833	24.0377	9.44676e-07	7.01894e-05	ENSDARG00000018149	slc38a4
Nfu_g_1_003183	-0.686776	5.15031	16.1285	5.91873e-05	0.00140363	ENSDARG00000039452	hk1
Nfu_g_1_010360	-0.681005	5.02645	28.3085	1.03443e-07	1.23668e-05	ENSDARG00000076920	ZNF335
Nfu_g_1_005999	-0.678329	4.22255	19.2136	1.16876e-05	0.000418352	ENSDARG00000060875	PDE1A
Nfu_g_1_014323	-0.676801	4.81248	12.8127	0.00034427	0.00466137	ENSDARG00000004635	epha7
Nfu_g_1_013291	-0.674231	3.9066	10.7919	0.00101946	0.00987369	ENSDARG00000017748	arhgap29b
Nfu_g_1_008647	-0.673888	6.75417	30.5529	3.24894e-08	5.22759e-06	ENSDARG00000075859	mcf2l
Nfu_g_1_005991	-0.673703	8.67404	36.6656	1.40232e-09	4.63076e-07	ENSDARG00000005774	pl10
Nfu_g_1_011432	-0.673221	4.46272	36.8842	1.2536e-09	4.33219e-07	ENSDARG00000039430	msl2b
Nfu_g_1_007312	-0.671728	6.88595	22.4284	2.18127e-06	0.000127113	ENSDARG00000090419	CABZ01078499.2
Nfu_g_1_007311	-0.671634	6.96929	45.3315	1.66355e-11	1.16331e-08	ENSDARG00000075560	mll3b
Nfu_g_1_001868	-0.667713	4.66918	20.9662	4.67465e-06	0.000214565	ENSDARG00000076564	hspg2
Nfu_g_1_014884	-0.666314	5.3209	34.7165	3.81383e-09	9.85625e-07	ENSDARG00000086585	nrg2b
Nfu_g_1_022161	-0.663097	5.73655	46.0474	1.15427e-11	8.57619e-09	ENSDARG00000077093	scaf4a
Nfu_g_1_001811	-0.663082	4.65674	23.5688	1.20524e-06	8.37888e-05	ENSDARG00000060362	nadkb
Nfu_g_1_014525	-0.662369	4.49453	10.6731	0.00108704	0.0102643	ENSDARG00000090337	pprc1
Nfu_g_1_000520	-0.660602	4.24514	11.3305	0.000762438	0.00804247	ENSDARG00000061928	CU655961.2
Nfu_g_1_001758	-0.660584	3.43465	11.955	0.000545023	0.00647276	ENSDARG00000056888	DNAH8
Nfu_g_1_015436	-0.659966	3.97822	10.9703	0.000925853	0.00923368
Nfu_g_1_015581	-0.659107	5.48596	19.0519	1.27209e-05	0.000440893	ENSDARG00000011510	rcc2
Nfu_g_1_023311	-0.657892	5.50762	32.1804	1.40503e-08	2.53035e-06	ENSDARG00000011597	atxn2l
Nfu_g_1_018240	-0.657862	5.12139	28.6766	8.55331e-08	1.09335e-05	ENSDARG00000076063	tprn
Nfu_g_1_022521	-0.65631	4.44827	14.8187	0.000118353	0.00224892	ENSDARG00000062485	dock11
Nfu_g_1_017282	-0.655685	3.84243	16.2061	5.68112e-05	0.00136164	ENSDARG00000053220	UNC13C (4 of 4)
Nfu_g_1_016002	-0.655656	4.06582	11.0534	0.000885234	0.00892592	ENSDARG00000020834	si:dkey-230p4.1
Nfu_g_1_007758	-0.65556	3.68174	19.8874	8.21402e-06	0.000323338	ENSDARG00000090142	BX000348.3
Nfu_g_1_017099	-0.654721	6.4085	21.8679	2.92079e-06	0.000154322	ENSDARG00000075823	ZNF608
Nfu_g_1_019651	-0.653643	7.166	36.8505	1.27546e-09	4.33219e-07	ENSDARG00000061108	ep300b
Nfu_g_1_017309	-0.651804	5.44567	23.5813	1.19743e-06	8.37358e-05	ENSDARG00000054619	fras1
Nfu_g_1_003805	-0.649071	3.76245	23.5064	1.24497e-06	8.50589e-05	ENSDARG00000062325	shank2
Nfu_g_1_020372	-0.645324	8.0298	29.6251	5.24215e-08	7.24636e-06	ENSDARG00000075560	mll3b
Nfu_g_1_009906	-0.644781	5.72136	13.4769	0.000241514	0.00375977	ENSDARG00000004074	bach2b
Nfu_g_1_007207	-0.643452	6.0864	24.4668	7.56018e-07	5.91286e-05	ENSDARG00000078904	brd4
Nfu_g_1_020944	-0.641577	4.03655	13.2124	0.000278098	0.00405647	ENSDARG00000070601	RASSF5
Nfu_g_1_019343	-0.639768	6.17388	30.9356	2.6674e-08	4.4662e-06	ENSDARG00000038239	tnpo2
Nfu_g_1_013203	-0.63963	6.52786	33.3849	7.56106e-09	1.60511e-06	ENSDARG00000032651	ppp1r10
Nfu_g_1_005355	-0.638859	4.03816	20.1524	7.15108e-06	0.000293145	ENSDARG00000077818	nrg2a
Nfu_g_1_009744	-0.637535	4.38447	21.8102	3.00995e-06	0.000155575	ENSDARG00000077618	RIN3
Nfu_g_1_001307	-0.636216	4.85692	29.0104	7.1989e-08	9.30222e-06	ENSDARG00000077143	znf526
Nfu_g_1_019588	-0.63525	4.44761	15.7712	7.14814e-05	0.0015795	ENSDARG00000060263	CABZ01018247.1
Nfu_g_1_008053	-0.634384	6.12526	32.3438	1.2917e-08	2.36241e-06	ENSDARG00000062933	cmip
Nfu_g_1_023351	-0.634232	4.71926	23.1066	1.53262e-06	9.64009e-05	ENSDARG00000025226	znf668
Nfu_g_1_010387	-0.628876	7.08374	26.8899	2.15384e-07	2.18845e-05	ENSDARG00000055825	celsr3
Nfu_g_1_011803	-0.627946	5.89202	15.0964	0.000102159	0.00204457	ENSDARG00000045789	srgap2b
Nfu_g_1_015054	-0.625129	3.60245	22.5788	2.01695e-06	0.000119291	ENSDARG00000054312	slc38a6
Nfu_g_1_004668	-0.624943	3.87914	18.2162	1.97197e-05	0.000605756	ENSDARG00000088195	wu:fb52c12
Nfu_g_1_000344	-0.624285	4.36385	22.5263	2.07287e-06	0.00012139	ENSDARG00000016749	slco1c1
Nfu_g_1_019785	-0.621187	6.84529	23.1306	1.51362e-06	9.57126e-05	ENSDARG00000077361	BPTF
Nfu_g_1_021307	-0.620926	5.37821	20.593	5.68049e-06	0.000256593	ENSDARG00000058259	celsr1b
Nfu_g_1_019893	-0.619788	3.96053	10.6645	0.00109214	0.0102961	ENSDARG00000031222	lhx2b
Nfu_g_1_017521	-0.619607	4.23179	18.4288	1.76372e-05	0.000563631	ENSDARG00000017696	diexf
Nfu_g_1_001446	-0.615618	5.54028	22.1896	2.47007e-06	0.000138677	ENSDARG00000077404	ncoa3
Nfu_g_1_022355	-0.614947	3.88931	10.1386	0.00145199	0.0125688	ENSDARG00000010770	sox19a
Nfu_g_1_001066	-0.614825	5.42937	32.4667	1.21252e-08	2.25226e-06	ENSDARG00000087439	ZNF628
Nfu_g_1_021187	-0.609322	4.62111	29.3003	6.19875e-08	8.18786e-06	ENSDARG00000025699	mbd1
Nfu_g_1_015165	-0.602379	5.10995	11.6273	0.000649902	0.00718701	ENSDARG00000031506	flvcr2b
Nfu_g_1_008503	-0.602294	3.74629	13.1477	0.000287873	0.00414817	ENSDARG00000005993	prc1b
Nfu_g_1_015523	-0.60218	4.51453	16.401	5.1257e-05	0.00125585
Nfu_g_1_017793	-0.598624	4.50021	14.8432	0.000116829	0.00222932	ENSDARG00000038446	nrp2b
Nfu_g_1_001535	-0.598565	6.28953	23.4654	1.27179e-06	8.59034e-05	ENSDARG00000079148	nckap5l
Nfu_g_1_002065	-0.597489	4.76391	10.4243	0.00124371	0.0112864	ENSDARG00000060854	kctd3
Nfu_g_1_015502	-0.596923	7.94597	18.2368	1.95077e-05	0.000605503	ENSDARG00000075539	snphb
Nfu_g_1_020768	-0.594978	4.56457	20.2472	6.8054e-06	0.000288938	ENSDARG00000078966	rbm15b
Nfu_g_1_009622	-0.594009	5.33634	26.9562	2.08113e-07	2.14539e-05	ENSDARG00000002031	tox4
Nfu_g_1_008987	-0.593607	6.39054	24.9011	6.03478e-07	5.05531e-05	ENSDARG00000061052	nipblb
Nfu_g_1_009426	-0.59357	4.48493	17.6294	2.68401e-05	0.000776339	ENSDARG00000001968	dock5
Nfu_g_1_011927	-0.593213	4.52793	11.7765	0.000599836	0.00688306	ENSDARG00000058259	celsr1b
Nfu_g_1_009076	-0.592379	4.35291	19.84	8.42029e-06	0.000329278	ENSDARG00000028949	ZBTB26
Nfu_g_1_015591	-0.591971	4.76672	22.9247	1.68476e-06	0.00010324	ENSDARG00000075333	tbc1d25
Nfu_g_1_009466	-0.591679	4.72278	12.6031	0.000385102	0.00503519	ENSDARG00000002816	rasgrf2b
Nfu_g_1_017307	-0.591409	5.612	25.7479	3.89049e-07	3.48448e-05	ENSDARG00000005645	robo3
Nfu_g_1_022149	-0.591035	6.63722	14.1993	0.00016443	0.00286619	ENSDARG00000077623	ssh2b
Nfu_g_1_008668	-0.589711	3.88157	16.2086	5.67371e-05	0.00136164	ENSDARG00000008413	atp11a
Nfu_g_1_001644	-0.587206	6.52681	23.85	1.04143e-06	7.59544e-05	ENSDARG00000057940	dido1
Nfu_g_1_022502	-0.586636	3.98823	12.3089	0.000450804	0.00564122	ENSDARG00000057353	AL954709.2
Nfu_g_1_015174	-0.583152	5.43951	24.6095	7.02047e-07	5.56395e-05	ENSDARG00000003069	btbd7
Nfu_g_1_015607	-0.582881	4.9331	12.9475	0.000320341	0.00448817	ENSDARG00000086899	STK35 (1 of 3)
Nfu_g_1_019544	-0.582854	4.00065	10.0653	0.00151089	0.0128941	ENSDARG00000038139	PDGFB (1 of 3)
Nfu_g_1_020554	-0.582644	8.60928	20.4332	6.17506e-06	0.000268898	ENSDARG00000062346	cacna1r
Nfu_g_1_021831	-0.580881	7.22363	13.5537	0.000231835	0.00366011	ENSDARG00000074229	PRR12 (1 of 2)
Nfu_g_1_002562	-0.580139	7.91811	26.625	2.47032e-07	2.46783e-05	ENSDARG00000079670	LRRC7
Nfu_g_1_008903	-0.579672	6.81976	16.0172	6.27698e-05	0.00146315	ENSDARG00000021137	gpr98
Nfu_g_1_004480	-0.577609	3.566	9.82136	0.00172497	0.0141034	ENSDARG00000016300	ebf3
Nfu_g_1_014704	-0.577483	3.97736	10.976	0.000923008	0.00922239	ENSDARG00000071353	AL929007.1
Nfu_g_1_001000	-0.577454	4.73198	16.1111	5.97341e-05	0.00140897	ENSDARG00000078211	AL929287.2
Nfu_g_1_005726	-0.577256	4.71998	22.1873	2.47304e-06	0.000138677	ENSDARG00000069920	cox17
Nfu_g_1_001872	-0.574012	4.80289	14.79	0.000120169	0.00227478	ENSDARG00000076564	hspg2
Nfu_g_1_008198	-0.573942	4.92684	10.2328	0.00137962	0.0121398	ENSDARG00000077270	INCENP
Nfu_g_1_020462	-0.572087	3.53383	10.1989	0.00140528	0.0122856	ENSDARG00000040041	mcm4
Nfu_g_1_009007	-0.570277	5.35254	34.3052	4.71117e-09	1.14299e-06	ENSDARG00000058369	mex3b
Nfu_g_1_023269	-0.569461	3.78108	10.3359	0.00130469	0.0116948	ENSDARG00000026834	cdr2l
Nfu_g_1_007580	-0.568716	6.14141	16.6824	4.41879e-05	0.0011153	ENSDARG00000078116	SDK2 (2 of 2)
Nfu_g_1_011372	-0.568119	3.29224	9.91218	0.00164188	0.0135547	ENSDARG00000010186	myo3a
Nfu_g_1_008988	-0.566182	4.94797	23.4176	1.30381e-06	8.70769e-05	ENSDARG00000079385	CR382327.4
Nfu_g_1_008513	-0.564877	6.67819	27.7536	1.3779e-07	1.51671e-05	ENSDARG00000077237	RFX7 (1 of 2)
Nfu_g_1_008054	-0.564382	3.96629	23.7817	1.07905e-06	7.77438e-05	ENSDARG00000041572	zfpm1
Nfu_g_1_014828	-0.563718	6.81123	19.8606	8.32974e-06	0.000326812	ENSDARG00000075491	si:ch211-26b3.4
Nfu_g_1_009887	-0.563601	4.84902	12.5239	0.00040179	0.00518062	ENSDARG00000008976	mdn1
Nfu_g_1_011693	-0.56344	5.82807	10.4352	0.00123636	0.0112541	ENSDARG00000076624	ptprb
Nfu_g_1_010487	-0.562658	7.65207	32.5279	1.17494e-08	2.21709e-06	ENSDARG00000037060	mll2
Nfu_g_1_022170	-0.560881	7.79966	13.0998	0.000295334	0.00423514	ENSDARG00000001154	rimbp2
Nfu_g_1_016578	-0.558505	5.39549	21.6511	3.27027e-06	0.000166854	ENSDARG00000011609	FOXK2 (1 of 2)
Nfu_g_1_000339	-0.558438	6.35808	33.0095	9.17092e-09	1.78728e-06	ENSDARG00000061394	baz1b
Nfu_g_1_019025	-0.558313	4.1083	13.6535	0.000219835	0.00352209	ENSDARG00000007179	sash1a
Nfu_g_1_005913	-0.557826	6.00472	11.9671	0.000541475	0.00644623	ENSDARG00000055009	col4a1
Nfu_g_1_006022	-0.557113	7.1623	22.7916	1.80552e-06	0.000108404	ENSDARG00000078582	myo16
Nfu_g_1_013952	-0.55677	5.8058	33.6077	6.74239e-09	1.48432e-06	ENSDARG00000075509	PHF12 (1 of 2)
Nfu_g_1_006717	-0.556379	4.73801	12.6999	0.000365673	0.00488601	ENSDARG00000034373	col27a1a
Nfu_g_1_018727	-0.55614	5.1218	27.7845	1.35608e-07	1.50665e-05	ENSDARG00000002226	TRIM67
Nfu_g_1_005538	-0.555871	4.52074	12.2763	0.000458747	0.00570459	ENSDARG00000014013	lbr
Nfu_g_1_021417	-0.555682	6.02763	27.8571	1.30612e-07	1.493e-05	ENSDARG00000079289	PPP4R1L
Nfu_g_1_008711	-0.554789	4.75865	15.0966	0.000102146	0.00204457	ENSDARG00000062463	zc3h12b
Nfu_g_1_022490	-0.552721	3.58091	13.066	0.00030071	0.00428638	ENSDARG00000023537	ahr1b
Nfu_g_1_007470	-0.552543	4.05255	15.9499	6.50411e-05	0.00148694	ENSDARG00000034429	TRIM35 (3 of 41)
Nfu_g_1_018352	-0.552425	4.08812	11.6836	0.000630532	0.00705152	ENSDARG00000057918	tsc1b
Nfu_g_1_007860	-0.551847	7.24264	29.6428	5.19463e-08	7.24636e-06	ENSDARG00000074166	birc6
Nfu_g_1_020245	-0.551281	4.30345	13.7331	0.000210705	0.00339873	ENSDARG00000088454	rnf126
Nfu_g_1_001937	-0.55008	4.08419	15.5062	8.22356e-05	0.00175477	ENSDARG00000076564	hspg2
Nfu_g_1_017043	-0.549837	5.74508	36.3689	1.63288e-09	5.10835e-07	ENSDARG00000052094	notch1b
Nfu_g_1_004229	-0.549507	3.91563	18.5247	1.67716e-05	0.000541973	ENSDARG00000042383	zbtb25
Nfu_g_1_009550	-0.548974	7.39413	34.3312	4.64878e-09	1.14299e-06	ENSDARG00000000394	matr3l1.2
Nfu_g_1_008620	-0.54876	8.2805	15.952	6.49692e-05	0.00148694	ENSDARG00000038188	RELN (2 of 2)
Nfu_g_1_013344	-0.548573	5.4896	32.1515	1.42609e-08	2.53035e-06	ENSDARG00000022161	prdm10
Nfu_g_1_013913	-0.546729	5.41445	17.4016	3.02574e-05	0.000842389	ENSDARG00000011703	clock
Nfu_g_1_006050	-0.54664	3.57441	14.3964	0.000148084	0.00267541	ENSDARG00000086795	TTF2
Nfu_g_1_019919	-0.545147	3.54815	14.6025	0.000132739	0.00246564	ENSDARG00000002215	rtca
Nfu_g_1_022709	-0.545076	7.84338	35.8409	2.14106e-09	6.20803e-07	ENSDARG00000020467	safb
Nfu_g_1_023015	-0.543689	6.15505	16.3377	5.29997e-05	0.00128847	ENSDARG00000045156	rgs9b
Nfu_g_1_017913	-0.543098	5.89177	14.5166	0.000138927	0.00255265	ENSDARG00000059939	dab1a
Nfu_g_1_009220	-0.542232	6.18685	29.3267	6.11466e-08	8.16754e-06	ENSDARG00000056780	ssh1a
Nfu_g_1_000927	-0.541807	4.4764	14.87	0.00011518	0.00221576	ENSDARG00000029768	WAPAL (1 of 2)
Nfu_g_1_020965	-0.541583	4.92742	13.1882	0.000281724	0.0040893	ENSDARG00000060372	PLXNA2
Nfu_g_1_016274	-0.541303	6.20187	20.3821	6.34208e-06	0.000274319	ENSDARG00000078576	setd5
Nfu_g_1_018871	-0.541288	3.66241	9.77326	0.00177068	0.014329	ENSDARG00000070239	casc5
Nfu_g_1_000485	-0.540261	5.08172	16.1768	5.76958e-05	0.0013756	ENSDARG00000004445	CABZ01031627.1
Nfu_g_1_001746	-0.538881	4.61944	13.2413	0.000273848	0.00401915	ENSDARG00000033473	CR759867.1
Nfu_g_1_015769	-0.537679	4.82558	11.9021	0.000560704	0.00660568	ENSDARG00000069438	neurla
Nfu_g_1_002839	-0.536985	4.22977	10.9219	0.000950333	0.00940679	ENSDARG00000052232	pcdh15a
Nfu_g_1_008885	-0.536824	5.5672	21.1373	4.27517e-06	0.000199966	ENSDARG00000060862	atxn1b
Nfu_g_1_022116	-0.535893	6.2243	25.6761	4.03787e-07	3.55049e-05	ENSDARG00000010945	rapgef6
Nfu_g_1_018745	-0.535795	3.72197	15.1203	0.000100873	0.00204289	ENSDARG00000013705	ccm2
Nfu_g_1_017752	-0.535386	6.09308	26.4771	2.6668e-07	2.5986e-05	ENSDARG00000095022	thsd7ba
Nfu_g_1_015242	-0.534692	6.43127	14.4557	0.000143496	0.00261238	ENSDARG00000092503	arid1b
Nfu_g_1_019930	-0.533011	3.51353	13.7703	0.000206581	0.00336877	ENSDARG00000058122	si:dkey-260j18.2
Nfu_g_1_003564	-0.532147	5.59742	24.8029	6.35011e-07	5.24237e-05	ENSDARG00000076791	cdk13
Nfu_g_1_007306	-0.531124	6.76533	17.7042	2.58054e-05	0.000753747	ENSDARG00000061308	crebbpa
Nfu_g_1_003158	-0.530593	5.78701	14.3309	0.000153326	0.00274096	ENSDARG00000062721	dennd4a
Nfu_g_1_012831	-0.528634	6.54411	20.567	5.75806e-06	0.000258309	ENSDARG00000061479	thsd7a
Nfu_g_1_000562	-0.528061	6.87396	35.1798	3.00623e-09	8.12229e-07	ENSDARG00000023814	dyrk1ab
Nfu_g_1_016547	-0.527758	5.53668	21.1836	4.17314e-06	0.000197651	ENSDARG00000079378	PHLDB1 (1 of 2)
Nfu_g_1_020171	-0.527597	6.52127	20.1634	7.11002e-06	0.000293145	ENSDARG00000014280	dlgap1a
Nfu_g_1_018136	-0.527543	3.65978	12.2636	0.000461869	0.00573188	ENSDARG00000015536	sox6
Nfu_g_1_004261	-0.526136	5.64639	20.7649	5.19253e-06	0.000235606	ENSDARG00000045665	FAT4
Nfu_g_1_013351	-0.525736	4.46773	14.4671	0.000142627	0.00260453	ENSDARG00000071374	lrrtm2
Nfu_g_1_017110	-0.525473	4.9767	14.0838	0.000174846	0.00299938	ENSDARG00000056427	auts2
Nfu_g_1_002457	-0.524883	4.19407	11.5407	0.00068089	0.0074404	ENSDARG00000013653	eltd1
Nfu_g_1_000224	-0.524452	5.25732	12.6702	0.000371535	0.00492948	ENSDARG00000074481	ulk1b
Nfu_g_1_017428	-0.523692	4.21404	11.6432	0.000644379	0.00714735	ENSDARG00000039134	MTR
Nfu_g_1_016040	-0.522924	4.22287	12.4325	0.00042192	0.00537598	ENSDARG00000016607	echdc2
Nfu_g_1_002020	-0.522457	7.31029	19.2664	1.13691e-05	0.000410809	ENSDARG00000060372	PLXNA2
Nfu_g_1_022972	-0.521309	6.987	26.5392	2.5824e-07	2.53715e-05	ENSDARG00000076430	ep300a
Nfu_g_1_007052	-0.519729	6.59605	12.2489	0.000465526	0.00577077	ENSDARG00000069989	bnc2
Nfu_g_1_011285	-0.519659	5.94365	24.3919	7.85966e-07	6.06725e-05	ENSDARG00000079167	PHC3 (2 of 2)
Nfu_g_1_004485	-0.519561	5.84637	10.9509	0.000935579	0.00930725	ENSDARG00000062868	eea1
Nfu_g_1_009908	-0.519534	5.13862	15.0555	0.000104393	0.00207804	ENSDARG00000034930	cx52.6
Nfu_g_1_022567	-0.519038	5.6793	12.7465	0.000356684	0.00479125	ENSDARG00000062485	dock11
Nfu_g_1_006634	-0.518921	5.91071	20.4497	6.12177e-06	0.000267558	ENSDARG00000063362
Nfu_g_1_010641	-0.517528	5.4535	11.5122	0.000691395	0.00750622	ENSDARG00000014280	dlgap1a
Nfu_g_1_007301	-0.517328	5.3059	19.9297	8.03438e-06	0.00031944	ENSDARG00000079779	RADIL (2 of 2)
Nfu_g_1_012957	-0.517084	9.0312	22.9009	1.70575e-06	0.000103459	ENSDARG00000019426	TRIO (1 of 2)
Nfu_g_1_020032	-0.51674	7.75936	33.874	5.87988e-09	1.34423e-06	ENSDARG00000006200	EIF4G1 (1 of 3)
Nfu_g_1_022242	-0.516525	5.11811	20.8732	4.90706e-06	0.000224366	ENSDARG00000074369	frem2b
Nfu_g_1_020163	-0.515427	5.92777	18.7442	1.49475e-05	0.00049671	ENSDARG00000087332	MEX3D
Nfu_g_1_004108	-0.515265	6.83837	30.2505	3.79689e-08	5.8562e-06	ENSDARG00000062962	mll4a
Nfu_g_1_019973	-0.515244	3.87221	11.6658	0.000636591	0.00709259	ENSDARG00000059567	CU570691.1
Nfu_g_1_016031	-0.514828	5.39987	11.7042	0.000623583	0.00701215	ENSDARG00000016188	SBNO2 (2 of 3)
Nfu_g_1_017678	-0.513779	6.4765	19.5858	9.61838e-06	0.000365314	ENSDARG00000074381	FARP1 (1 of 2)
Nfu_g_1_010113	-0.513748	6.5492	29.5887	5.34166e-08	7.29905e-06	ENSDARG00000036698	znf865
Nfu_g_1_010932	-0.513318	9.15521	10.5766	0.00114529	0.0105955	ENSDARG00000016736	bcan
Nfu_g_1_005092	-0.51326	3.75666	15.2844	9.24755e-05	0.00190941
Nfu_g_1_005277	-0.513058	6.25687	16.5265	4.79758e-05	0.00119068	ENSDARG00000060330	si:ch211-284e13.4
Nfu_g_1_018224	-0.512087	6.50882	17.4414	2.96295e-05	0.000832709	ENSDARG00000068214	ccni
Nfu_g_1_011655	-0.511964	6.42145	22.8465	1.7547e-06	0.000105888	ENSDARG00000013000	ppfia2
Nfu_g_1_007834	-0.511847	6.83749	17.4663	2.92448e-05	0.000825802	ENSDARG00000027016	GBF1 (2 of 2)
Nfu_g_1_002850	-0.511629	4.76125	9.53861	0.00201194	0.0157086	ENSDARG00000079011	col17a1b
Nfu_g_1_004019	-0.51146	7.0957	13.0964	0.000295868	0.00423769	ENSDARG00000073681	ZFHX3 (1 of 2)
Nfu_g_1_004778	-0.511225	3.94332	13.4827	0.000240775	0.00375977	ENSDARG00000074990	BEND4
Nfu_g_1_002171	-0.510545	8.14914	18.3954	1.79487e-05	0.000570133	ENSDARG00000046107	CASKIN1 (1 of 2)
Nfu_g_1_007736	-0.510249	6.42875	16.3979	5.13413e-05	0.00125585	ENSDARG00000037879	lfng
Nfu_g_1_006205	-0.510104	4.34348	14.2524	0.000159856	0.0028112	ENSDARG00000074307	RAPGEF5 (2 of 2)
Nfu_g_1_019198	-0.509963	7.03883	29.8709	4.61786e-08	6.61411e-06	ENSDARG00000060994	fbxw7
Nfu_g_1_003403	-0.509897	5.66786	15.8554	6.83729e-05	0.00153826	ENSDARG00000020107	usp2a
Nfu_g_1_016252	-0.50938	7.24271	28.3741	9.99956e-08	1.21301e-05	ENSDARG00000063535	chd4a
Nfu_g_1_022906	-0.509053	4.44473	11.1569	0.000837203	0.00861703	ENSDARG00000016156	fam53b
Nfu_g_1_008462	-0.508635	5.33053	18.6609	1.56149e-05	0.000510045	ENSDARG00000062401	znf319
Nfu_g_1_022120	-0.508596	5.2701	13.2704	0.000269623	0.00400391	ENSDARG00000033840	CR388051.1
Nfu_g_1_006641	-0.508212	5.01129	15.9292	6.57579e-05	0.00150044	ENSDARG00000056740	tmeff1
Nfu_g_1_001802	-0.508198	7.4351	24.269	8.37767e-07	6.38421e-05	ENSDARG00000079879	arid1aa
Nfu_g_1_011342	-0.507524	6.35658	24.8999	6.03847e-07	5.05531e-05	ENSDARG00000062154	dip2c
Nfu_g_1_017575	-0.506772	6.03035	22.536	2.06246e-06	0.000121379	ENSDARG00000074143	myo10l3
Nfu_g_1_012250	-0.506325	5.56869	28.4685	9.52374e-08	1.19656e-05	ENSDARG00000059059	C10H11orf30
Nfu_g_1_020542	-0.506177	3.55747	15.977	6.41173e-05	0.00148083	ENSDARG00000020785	lama4
Nfu_g_1_005098	-0.506109	6.37936	26.9941	2.04075e-07	2.1281e-05	ENSDARG00000069066	NUFIP2
Nfu_g_1_011350	-0.504376	5.53947	16.4756	4.92791e-05	0.00121541	ENSDARG00000062154	dip2c
Nfu_g_1_005740	-0.503296	5.32855	12.2908	0.000455202	0.00568429	ENSDARG00000013025	ints6
Nfu_g_1_004704	-0.502919	6.02224	21.3858	3.75546e-06	0.000184483	ENSDARG00000060016	nsd1a
Nfu_g_1_017706	-0.502775	3.95094	11.1201	0.000853988	0.00872735	ENSDARG00000070470	SH3RF1
Nfu_g_1_022158	-0.502641	5.90323	18.9662	1.33054e-05	0.000455834	ENSDARG00000094380	zzef1
Nfu_g_1_015179	-0.502406	5.94599	21.636	3.29615e-06	0.000167456	ENSDARG00000074786	SCAF8
Nfu_g_1_016396	-0.501145	5.38976	23.2139	1.44948e-06	9.36487e-05	ENSDARG00000005468	irf2bp1
Nfu_g_1_017910	-0.500863	6.41039	24.7473	6.53592e-07	5.29837e-05	ENSDARG00000016532	suco
Nfu_g_1_004031	-0.500754	5.85534	16.0636	6.12495e-05	0.00144185	ENSDARG00000077791	BRSK2 (1 of 2)
Nfu_g_1_005738	-0.499407	5.6525	19.1382	1.21589e-05	0.000429697	ENSDARG00000026028	ankrd44
Nfu_g_1_000170	-0.499289	6.74236	17.8707	2.36431e-05	0.000704685	ENSDARG00000075806	kirrel3a
Nfu_g_1_002217	-0.498762	5.66404	15.1091	0.000101471	0.00204457	ENSDARG00000060697	mll4b
Nfu_g_1_018681	-0.498681	9.02059	19.9035	8.1449e-06	0.000322755	ENSDARG00000063068	syne1b
Nfu_g_1_017171	-0.497735	6.26485	31.0904	2.46291e-08	4.18273e-06	ENSDARG00000079812	zmiz2
Nfu_g_1_005157	-0.496232	8.86362	34.4025	4.48157e-09	1.13355e-06	ENSDARG00000056929	kdm6bb
Nfu_g_1_020771	-0.496149	4.22549	11.6411	0.000645113	0.00714735	ENSDARG00000019405	cntn4
Nfu_g_1_012140	-0.494321	4.76492	15.8218	6.95968e-05	0.0015552	ENSDARG00000018976	sptlc2
Nfu_g_1_023341	-0.494159	6.38434	13.2699	0.000269703	0.00400391	ENSDARG00000089913	cacna1g
Nfu_g_1_017682	-0.494141	6.01446	22.1288	2.54959e-06	0.000140469	ENSDARG00000036685	ccnt2a
Nfu_g_1_022551	-0.494137	5.80122	24.6777	6.77648e-07	5.40663e-05	ENSDARG00000055080	rbm4.2
Nfu_g_1_001877	-0.493778	5.29906	21.3653	3.79579e-06	0.000185697	ENSDARG00000003512	anks1b
Nfu_g_1_007716	-0.49361	6.09008	17.1753	3.40848e-05	0.000923007	ENSDARG00000063726	cdk12
Nfu_g_1_009020	-0.491893	7.7598	23.6072	1.18143e-06	8.31058e-05	ENSDARG00000018907	kat6a
Nfu_g_1_015312	-0.491282	4.80211	11.5099	0.000692264	0.00750879	ENSDARG00000071331	ryr3
Nfu_g_1_007478	-0.489913	6.87735	22.7206	1.87347e-06	0.000111359	ENSDARG00000078904	brd4
Nfu_g_1_022966	-0.489826	5.85942	15.2803	9.26758e-05	0.00190941	ENSDARG00000060452	sdk2b
Nfu_g_1_010724	-0.489418	5.19739	18.6607	1.56171e-05	0.000510045	ENSDARG00000004774	wdr36
Nfu_g_1_008450	-0.489243	7.96509	27.6493	1.45424e-07	1.55474e-05	ENSDARG00000021979	mical3a
Nfu_g_1_012400	-0.488819	5.38922	13.947	0.00018804	0.00315019	ENSDARG00000062693	nrxn3b
Nfu_g_1_019759	-0.488353	7.3667	30.5498	3.25405e-08	5.22759e-06	ENSDARG00000077732	alyref
Nfu_g_1_006523	-0.488008	7.18062	12.0077	0.000529809	0.00635557	ENSDARG00000041100	PITPNM2
Nfu_g_1_017986	-0.487554	5.25774	15.8396	6.89428e-05	0.00154533	ENSDARG00000051798	BRD1 (1 of 2)
Nfu_g_1_005562	-0.486757	7.58427	18.8749	1.39574e-05	0.000472721	ENSDARG00000019426	TRIO (1 of 2)
Nfu_g_1_001959	-0.486215	5.09148	9.90145	0.00165149	0.0136228	ENSDARG00000059705	vwa5b1
Nfu_g_1_000670	-0.486141	5.71993	10.9153	0.000953733	0.0094326	ENSDARG00000086671	CABZ01078919.1
Nfu_g_1_009368	-0.485872	6.01243	24.1953	8.70461e-07	6.59111e-05	ENSDARG00000006719	specc1la
Nfu_g_1_003152	-0.485665	6.33714	15.0172	0.000106536	0.00209415	ENSDARG00000079977	NHS (2 of 2)
Nfu_g_1_002651	-0.485491	6.34169	9.782	0.00176228	0.0142906	ENSDARG00000061590	CACHD1
Nfu_g_1_015415	-0.484546	7.32801	16.8326	4.08261e-05	0.0010528	ENSDARG00000074723	si:dkey-176g1.7
Nfu_g_1_018892	-0.483252	6.64708	22.9987	1.62111e-06	0.0001009	ENSDARG00000045911	tulp4
Nfu_g_1_005953	-0.482822	5.48661	19.3216	1.10452e-05	0.000401544	ENSDARG00000056525	bcar1
Nfu_g_1_001178	-0.482553	5.41752	21.3956	3.73627e-06	0.000184302	ENSDARG00000070575	fam131bb
Nfu_g_1_019955	-0.482458	3.53942	9.53813	0.00201246	0.0157086	ENSDARG00000040048	GALNTL6
Nfu_g_1_023391	-0.482078	3.5129	10.1846	0.00141619	0.012361	ENSDARG00000077317	CR749182.1
Nfu_g_1_012959	-0.482047	3.54298	13.0096	0.000309894	0.00438573	ENSDARG00000061268	EIF2C2
Nfu_g_1_010185	-0.481601	5.76235	18.4981	1.70069e-05	0.000547211	ENSDARG00000086980	mbd6
Nfu_g_1_008700	-0.480968	5.46396	12.9935	0.00031258	0.00441324	ENSDARG00000012524	NBEAL1
Nfu_g_1_010873	-0.480647	5.74689	15.7193	7.34724e-05	0.00161432	ENSDARG00000079247	si:dkey-22o22.2
Nfu_g_1_020921	-0.480524	6.85038	12.588	0.000388228	0.00506059	ENSDARG00000063141	r3hdm1
Nfu_g_1_022307	-0.480346	6.1083	24.3256	8.13518e-07	6.23942e-05	ENSDARG00000034825	uspl1
Nfu_g_1_018107	-0.479697	5.99534	20.3191	6.55433e-06	0.000281292	ENSDARG00000015709	hsd17b12a
Nfu_g_1_018827	-0.479412	7.34521	21.0601	4.45097e-06	0.000206692	ENSDARG00000007179	sash1a
Nfu_g_1_013997	-0.479185	5.3902	14.1509	0.000168718	0.00291704	ENSDARG00000063135	syt12
Nfu_g_1_003374	-0.479135	6.34855	12.1002	0.00050417	0.00613467	ENSDARG00000006526	fn1b
Nfu_g_1_023027	-0.477858	4.16485	10.0147	0.00155293	0.0131303	ENSDARG00000074389	GPR26
Nfu_g_1_012326	-0.476876	4.36218	11.529	0.000685207	0.00746442
Nfu_g_1_014306	-0.476468	6.08374	12.5999	0.000385764	0.00503519	ENSDARG00000009567	SPEG (1 of 2)
Nfu_g_1_006502	-0.476451	4.89511	17.1992	3.36571e-05	0.000913505	ENSDARG00000079756	BX005076.1
Nfu_g_1_000255	-0.476433	5.1853	17.6409	2.66793e-05	0.000773569	ENSDARG00000038882	smc4
Nfu_g_1_000846	-0.476329	6.29673	22.1714	2.49366e-06	0.000138876	ENSDARG00000077753	CABZ01069216.1
Nfu_g_1_015776	-0.476313	4.71157	14.0163	0.000181237	0.00307792	ENSDARG00000053918	srf
Nfu_g_1_006777	-0.475986	4.60387	13.8524	0.000197742	0.0032514	ENSDARG00000090451	CU929520.1
Nfu_g_1_008253	-0.475718	5.02328	14.6646	0.000128436	0.00240071	ENSDARG00000027423	igf1ra
Nfu_g_1_012131	-0.475422	8.24874	17.6007	2.72486e-05	0.000782809	ENSDARG00000062330	si:ch211-233a24.2
Nfu_g_1_019628	-0.475104	7.50894	13.1004	0.000295226	0.00423514	ENSDARG00000090054	ZNF318
Nfu_g_1_011263	-0.474989	4.9229	15.0215	0.000106296	0.00209415	ENSDARG00000055538	AVL9
Nfu_g_1_015311	-0.474233	5.91534	22.9288	1.68112e-06	0.00010324	ENSDARG00000005670	TTBK2 (1 of 2)
Nfu_g_1_010339	-0.4739	8.87286	15.9507	6.50153e-05	0.00148694	ENSDARG00000079822	BSN (2 of 2)
Nfu_g_1_008970	-0.472556	5.79914	15.0763	0.00010325	0.00205945	ENSDARG00000078817	rnf165b
Nfu_g_1_002958	-0.472244	5.25785	23.3104	1.37851e-06	9.05402e-05	ENSDARG00000044144	WAPAL (2 of 2)
Nfu_g_1_008698	-0.471988	5.522	14.8652	0.000115471	0.00221576	ENSDARG00000036685	ccnt2a
Nfu_g_1_009907	-0.47177	5.10656	10.6162	0.00112104	0.0104525	ENSDARG00000008976	mdn1
Nfu_g_1_020750	-0.471293	7.91878	23.2853	1.39663e-06	9.07889e-05	ENSDARG00000057940	dido1
Nfu_g_1_018356	-0.470938	4.7356	17.2064	3.35299e-05	0.000912137	ENSDARG00000057918	tsc1b
Nfu_g_1_000909	-0.470924	7.25743	12.9066	0.000327429	0.00453668	ENSDARG00000074688	FBRS
Nfu_g_1_000735	-0.470725	3.83445	11.2754	0.000785428	0.0082411	ENSDARG00000018460	mbnl2
Nfu_g_1_002051	-0.470539	6.5505	10.9251	0.000948677	0.00940541	ENSDARG00000029482	ush2a
Nfu_g_1_002262	-0.470356	5.51622	11.4409	0.000718464	0.0077295	ENSDARG00000062245	crb1
Nfu_g_1_000760	-0.470229	5.6004	10.8238	0.00100201	0.00972403	ENSDARG00000061159	gltscr1
Nfu_g_1_000367	-0.470154	7.02363	21.833	2.97436e-06	0.000155084	ENSDARG00000053884	med13a
Nfu_g_1_005437	-0.469449	6.20497	23.3922	1.32111e-06	8.77392e-05	ENSDARG00000018434	larp1
Nfu_g_1_016119	-0.469265	4.84046	11.8462	0.000577804	0.00674085	ENSDARG00000068849	FAM83H (2 of 2)
Nfu_g_1_020025	-0.46926	5.70844	23.1826	1.47326e-06	9.41622e-05	ENSDARG00000058543	lama5
Nfu_g_1_023401	-0.468934	3.64326	10.8316	0.000997839	0.00969935	ENSDARG00000076434	ARHGAP22 (2 of 2)
Nfu_g_1_021709	-0.466366	4.54662	15.247	9.43289e-05	0.00193009	ENSDARG00000063141	r3hdm1
Nfu_g_1_019289	-0.465618	6.47321	15.9675	6.44393e-05	0.00148173	ENSDARG00000004291	hecw1
Nfu_g_1_022202	-0.46487	5.64487	15.0977	0.000102085	0.00204457	ENSDARG00000037965	srrm2
Nfu_g_1_008568	-0.464061	6.46659	16.2882	5.44026e-05	0.00131987	ENSDARG00000062721	dennd4a
Nfu_g_1_019643	-0.463755	4.70036	17.4078	3.01587e-05	0.000841611	ENSDARG00000063062	ubn2
Nfu_g_1_005903	-0.463357	6.27367	22.201	2.45549e-06	0.000138677	ENSDARG00000056112	pikfyve
Nfu_g_1_016096	-0.462044	5.20122	11.3323	0.000761685	0.00804166	ENSDARG00000061640	SIPA1L2 (2 of 2)
Nfu_g_1_019124	-0.46151	3.68904	10.0915	0.00148955	0.0127789	ENSDARG00000074443	GAS7 (1 of 2)
Nfu_g_1_013451	-0.461478	6.91143	10.8255	0.00100111	0.00972317	ENSDARG00000088880	ZFHX2
Nfu_g_1_006404	-0.461054	5.69512	18.4903	1.70773e-05	0.000547211	ENSDARG00000067801	SEMA4D
Nfu_g_1_000731	-0.460901	7.78236	13.2723	0.000269351	0.00400391	ENSDARG00000004537	mll
Nfu_g_1_011231	-0.460206	5.29793	9.97312	0.00158842	0.01327	ENSDARG00000062460	sgk3
Nfu_g_1_012689	-0.459882	4.47944	11.2025	0.000816894	0.00844455	ENSDARG00000039784	toporsa
Nfu_g_1_003899	-0.459838	4.02827	14.4687	0.000142507	0.00260453	ENSDARG00000086977	ATXN1L
Nfu_g_1_015859	-0.459764	6.29028	15.2819	9.25999e-05	0.00190941	ENSDARG00000060148	sh3pxd2aa
Nfu_g_1_003739	-0.459206	6.10566	12.2871	0.000456089	0.00568938	ENSDARG00000079148	nckap5l
Nfu_g_1_019077	-0.459035	8.06628	27.0832	1.94885e-07	2.05026e-05	ENSDARG00000059340	DLGAP2 (3 of 3)
Nfu_g_1_006479	-0.458687	6.55753	14.0562	0.000177425	0.00303924	ENSDARG00000079812	zmiz2
Nfu_g_1_012662	-0.457144	5.64774	17.933	2.28821e-05	0.000688666	ENSDARG00000004633	EPN3 (2 of 2)
Nfu_g_1_014618	-0.456503	7.70143	18.7147	1.51804e-05	0.000501292	ENSDARG00000037498	gria3b
Nfu_g_1_015483	-0.456477	5.77954	12.613	0.000383063	0.00501526	ENSDARG00000017473	fgd1
Nfu_g_1_000724	-0.456369	5.69988	14.5543	0.000136175	0.00251374	ENSDARG00000086823	strn4
Nfu_g_1_020982	-0.455347	5.66682	21.025	4.53336e-06	0.000209699	ENSDARG00000076923	KAZN (3 of 3)
Nfu_g_1_008341	-0.454361	6.38463	13.0502	0.00030325	0.00431269	ENSDARG00000021590	magi2
Nfu_g_1_019392	-0.454063	7.83149	13.2418	0.000273776	0.00401915	ENSDARG00000000103	myh10
Nfu_g_1_013978	-0.453396	4.36716	13.4463	0.000245484	0.00379282	ENSDARG00000069560	kcnh3
Nfu_g_1_010236	-0.453204	4.73178	9.59151	0.00195479	0.0154	ENSDARG00000073957	tox3
Nfu_g_1_000254	-0.452871	5.59673	16.4318	5.0432e-05	0.00124127	ENSDARG00000009958	cbl
Nfu_g_1_017891	-0.452423	3.74567	10.3695	0.00128113	0.0115379	ENSDARG00000043004	si:dkeyp-117h8.4
Nfu_g_1_018062	-0.451394	5.55416	9.51945	0.00203306	0.0158174	ENSDARG00000086931	CABZ01029822.1
Nfu_g_1_023533	-0.451188	5.4085	18.4952	1.70332e-05	0.000547211	ENSDARG00000012081	kif3b
Nfu_g_1_011433	-0.45079	4.62594	14.4221	0.000146081	0.00264727	ENSDARG00000001930	klhl15
Nfu_g_1_013008	-0.450788	6.18574	11.9189	0.000555681	0.00656232	ENSDARG00000074040	EP400
Nfu_g_1_017535	-0.450658	4.12169	11.066	0.000879268	0.0088936	ENSDARG00000020527	NUP62CL
Nfu_g_1_012338	-0.44967	9.84571	23.7025	1.12437e-06	8.05215e-05	ENSDARG00000028533	macf1
Nfu_g_1_002568	-0.44915	7.26399	11.8091	0.000589408	0.00682267	ENSDARG00000078675	dock7
Nfu_g_1_000253	-0.448956	6.99352	14.5595	0.000135803	0.00251077	ENSDARG00000028118	dscamb
Nfu_g_1_016248	-0.448855	6.21667	12.1034	0.000503299	0.00613223	ENSDARG00000093453	ahdc1
Nfu_g_1_020652	-0.44858	4.00917	13.3374	0.000260165	0.00392992	ENSDARG00000063525	adpgk
Nfu_g_1_014343	-0.448531	6.56946	17.4181	2.99954e-05	0.000839024	ENSDARG00000074597	lzts2a
Nfu_g_1_000132	-0.446778	5.0418	17.5883	2.74271e-05	0.000783793	ENSDARG00000038976	pdcd7
Nfu_g_1_019041	-0.444983	5.01919	13.2624	0.000270781	0.00400391	ENSDARG00000071331	ryr3
Nfu_g_1_009326	-0.4449	6.07527	13.0208	0.000308044	0.00436861	ENSDARG00000078815	grk5l
Nfu_g_1_018342	-0.444766	8.45114	13.6341	0.000222118	0.00354911	ENSDARG00000068214	ccni
Nfu_g_1_001452	-0.444652	7.43283	15.2759	9.2893e-05	0.00191057	ENSDARG00000058676	baz2a
Nfu_g_1_011376	-0.444143	4.91506	10.0221	0.00154673	0.0131152	ENSDARG00000078355	ZC3H4
Nfu_g_1_001934	-0.444007	7.00857	12.3581	0.000439078	0.00553763	ENSDARG00000036826	ankrd52
Nfu_g_1_003654	-0.443747	8.08025	11.8956	0.000562656	0.00661608	ENSDARG00000079480	UNC80
Nfu_g_1_007284	-0.443208	7.5437	18.243	1.94441e-05	0.000605503	ENSDARG00000070162	stox2
Nfu_g_1_022494	-0.442655	6.18321	20.0196	7.66505e-06	0.000307845	ENSDARG00000059581	MBD5
Nfu_g_1_022616	-0.442541	6.32771	23.0673	1.56427e-06	9.7874e-05	ENSDARG00000020467	safb
Nfu_g_1_013905	-0.442214	3.73994	10.579	0.00114379	0.0105899	ENSDARG00000020235	sept9a
Nfu_g_1_019101	-0.441695	5.63087	9.79703	0.00174794	0.0142088	ENSDARG00000015566	dnmt3ab
Nfu_g_1_011737	-0.441669	4.75899	14.2593	0.000159275	0.00280514	ENSDARG00000060595	STRN
Nfu_g_1_010309	-0.44159	7.49713	23.6486	1.15629e-06	8.22223e-05	ENSDARG00000020606	nfe2
Nfu_g_1_013346	-0.441017	5.27735	13.3428	0.000259418	0.00392861	ENSDARG00000012340	ptpn11b
Nfu_g_1_016364	-0.440719	6.30946	14.0368	0.000179266	0.00305756	ENSDARG00000018716	dgkh
Nfu_g_1_015597	-0.44065	8.20394	13.7506	0.000208759	0.00338266	ENSDARG00000007172	plxna3
Nfu_g_1_011995	-0.44026	6.52248	18.6547	1.56659e-05	0.000510235	ENSDARG00000076053	lrp6
Nfu_g_1_010455	-0.440017	6.58885	21.9528	2.7944e-06	0.000150999	ENSDARG00000078401	larp4aa
Nfu_g_1_012726	-0.439935	5.39797	12.1228	0.000498086	0.00609182	ENSDARG00000070432	ino80
Nfu_g_1_006226	-0.439832	4.87599	13.0868	0.000297392	0.00424927	ENSDARG00000061904	FHOD3 (1 of 2)
Nfu_g_1_017524	-0.439769	6.97586	12.1691	0.000485885	0.00596099	ENSDARG00000017500	rock2a
Nfu_g_1_021720	-0.439243	5.1562	13.9281	0.000189939	0.00317036	ENSDARG00000042319	CDCA4
Nfu_g_1_005711	-0.438952	4.17152	12.6837	0.000368854	0.00491584	ENSDARG00000078003	FBXL3 (1 of 2)
Nfu_g_1_015134	-0.438936	7.91168	14.2122	0.00016331	0.00285678	ENSDARG00000086663	UNC79
Nfu_g_1_014831	-0.438745	5.90008	14.0504	0.000177974	0.00304426	ENSDARG00000063036	PSD2
Nfu_g_1_001643	-0.438554	4.54164	14.5692	0.000135107	0.0025018	ENSDARG00000055740	MARCH9
Nfu_g_1_005753	-0.438516	9.18692	19.1877	1.18472e-05	0.000421676	ENSDARG00000001220	mycbp2
Nfu_g_1_017178	-0.438443	5.49686	12.282	0.000457341	0.00569902	ENSDARG00000075657	SNCAIP
Nfu_g_1_010879	-0.438382	5.47025	10.8422	0.000992139	0.00967204	ENSDARG00000060318	stk40
Nfu_g_1_006429	-0.438114	4.85257	12.836	0.000340009	0.00463963	ENSDARG00000078915	mmp17a
Nfu_g_1_004193	-0.437234	5.2531	19.607	9.5122e-06	0.000362439	ENSDARG00000077101	zbtb10
Nfu_g_1_020929	-0.4371	5.83367	15.7992	7.04312e-05	0.00156751	ENSDARG00000088801	BX005175.3
Nfu_g_1_015711	-0.436671	4.01876	11.9231	0.000554418	0.00655813	ENSDARG00000076041	WWC1
Nfu_g_1_022238	-0.436041	7.072	24.7296	6.59622e-07	5.29837e-05	ENSDARG00000038472	MTMR4
Nfu_g_1_006108	-0.435731	4.01201	9.74367	0.00179942	0.014483	ENSDARG00000009958	cbl
Nfu_g_1_011423	-0.435731	4.52513	13.6585	0.000219252	0.00351749	ENSDARG00000007271	mynn
Nfu_g_1_009247	-0.435511	7.33959	11.771	0.000601597	0.00688997	ENSDARG00000062646	tet3
Nfu_g_1_009727	-0.435497	6.70448	10.4965	0.00119599	0.0109467	ENSDARG00000008209	myt1la
Nfu_g_1_012423	-0.435282	6.80355	22.7626	1.83296e-06	0.000109499	ENSDARG00000062693	nrxn3b
Nfu_g_1_010216	-0.434841	8.64996	21.4704	3.59342e-06	0.00017949	ENSDARG00000016782	huwe1
Nfu_g_1_004797	-0.43334	5.19281	20.587	5.69822e-06	0.000256593	ENSDARG00000078133	KDM2A (1 of 2)
Nfu_g_1_016962	-0.433131	5.55435	16.7746	4.20931e-05	0.00107613	ENSDARG00000089941	BX649453.2
Nfu_g_1_011681	-0.433056	5.08831	9.53837	0.0020122	0.0157086	ENSDARG00000087887	PHF21B (2 of 2)
Nfu_g_1_004364	-0.432901	5.91548	12.5641	0.000393237	0.00511197	ENSDARG00000036175	pcdh1b
Nfu_g_1_005708	-0.432595	5.89334	21.8216	2.99209e-06	0.000155327	ENSDARG00000009953	med14
Nfu_g_1_013976	-0.432316	6.54316	18.0587	2.14192e-05	0.000652902	ENSDARG00000079350	znf654
Nfu_g_1_014459	-0.432258	6.14472	19.1115	1.233e-05	0.000431116	ENSDARG00000074759	ccar1
Nfu_g_1_002212	-0.431739	5.9467	16.2573	5.52972e-05	0.00133342	ENSDARG00000060697	mll4b
Nfu_g_1_008589	-0.431625	4.91513	13.3349	0.000260516	0.00393022	ENSDARG00000062445	PIAS1 (1 of 2)
Nfu_g_1_021265	-0.431221	6.80434	11.5779	0.000667406	0.00733284	ENSDARG00000078011	NAV1 (3 of 3)
Nfu_g_1_011535	-0.430992	6.87908	19.4588	1.02794e-05	0.000382152	ENSDARG00000076929	FBXL19
Nfu_g_1_014705	-0.43088	5.7595	16.7328	4.30315e-05	0.00108898	ENSDARG00000070162	stox2
Nfu_g_1_012913	-0.430839	6.18958	18.4063	1.78469e-05	0.000568804	ENSDARG00000001559	CSMD2
Nfu_g_1_005884	-0.430268	4.44069	11.5696	0.000670375	0.00735865	ENSDARG00000036952	XKR7 (2 of 2)
Nfu_g_1_019082	-0.429802	4.86439	10.4619	0.00121864	0.0111076	ENSDARG00000092503	arid1b
Nfu_g_1_006682	-0.429367	4.74823	10.5625	0.00115403	0.0106515	ENSDARG00000035122	camsap1b
Nfu_g_1_005736	-0.429186	4.11546	10.5819	0.00114197	0.0105813	ENSDARG00000091342	adcy5
Nfu_g_1_017158	-0.429076	4.33793	11.6348	0.000647289	0.00716478	ENSDARG00000030129	si:ch211-87m7.2
Nfu_g_1_015569	-0.428977	3.56551	11.1201	0.000853988	0.00872735	ENSDARG00000058032	si:dkey-6n6.2
Nfu_g_1_017408	-0.428828	6.74287	15.1085	0.000101506	0.00204457	ENSDARG00000087039	CABZ01111449.1
Nfu_g_1_014476	-0.428801	5.79302	21.6242	3.31633e-06	0.000167764	ENSDARG00000075612	ercc6
Nfu_g_1_005819	-0.427417	5.4061	19.1487	1.20918e-05	0.000429098	ENSDARG00000077064	TRAPPC10
Nfu_g_1_020358	-0.427092	7.88257	14.8646	0.00011551	0.00221576	ENSDARG00000055900	zswim5
Nfu_g_1_003323	-0.42706	6.77799	14.7334	0.000123832	0.00233299	ENSDARG00000015240	cdkl5
Nfu_g_1_011394	-0.426903	4.87412	14.8176	0.000118424	0.00224892	ENSDARG00000031637	pan3
Nfu_g_1_018520	-0.426609	7.11552	12.8971	0.000329085	0.00454902	ENSDARG00000054570	smg1
Nfu_g_1_018363	-0.426361	6.40817	10.0043	0.00156177	0.0131542	ENSDARG00000079295	cacna1bb
Nfu_g_1_011819	-0.425914	6.84237	12.4185	0.000425093	0.00541061	ENSDARG00000063578	DGKI
Nfu_g_1_000827	-0.425787	5.28368	14.6178	0.000131663	0.00245715	ENSDARG00000056924	sap130a
Nfu_g_1_021662	-0.424555	5.37598	14.0373	0.000179222	0.00305756	ENSDARG00000013224	phc2b
Nfu_g_1_014987	-0.424075	6.69516	20.2258	6.88171e-06	0.000291138	ENSDARG00000033012	si:ch211-245b3.1
Nfu_g_1_016646	-0.423956	4.79268	16.8464	4.05305e-05	0.00104745	ENSDARG00000074166	birc6
Nfu_g_1_005314	-0.423932	7.9305	20.2562	6.77327e-06	0.000288938	ENSDARG00000076697	SIPA1
Nfu_g_1_000977	-0.423552	3.67059	11.8293	0.00058305	0.00676224	ENSDARG00000044938	cbx2
Nfu_g_1_012337	-0.423254	6.77911	11.7688	0.000602323	0.00689164	ENSDARG00000035823	zmym4
Nfu_g_1_015561	-0.422995	4.82818	11.7523	0.000607675	0.00693211	ENSDARG00000056695	phc2a
Nfu_g_1_014933	-0.422903	6.06888	18.7625	1.48053e-05	0.00049579	ENSDARG00000060506	sos2
Nfu_g_1_000518	-0.422633	6.73559	13.3567	0.000257507	0.00390726	ENSDARG00000061699	SIPA1L3
Nfu_g_1_015554	-0.422471	6.1605	20.0765	7.44048e-06	0.000301885	ENSDARG00000074293	adnp
Nfu_g_1_020333	-0.42246	5.94616	11.4083	0.000731179	0.00783086	ENSDARG00000003290	dab1b
Nfu_g_1_004155	-0.422413	6.45579	13.1725	0.000284087	0.00411856	ENSDARG00000019299	znf687b
Nfu_g_1_021127	-0.422399	4.97919	18.7429	1.49581e-05	0.00049671	ENSDARG00000077404	ncoa3
Nfu_g_1_014732	-0.422323	7.12188	10.7509	0.00104231	0.00999272	ENSDARG00000073841	herc2
Nfu_g_1_017888	-0.420932	7.23554	19.5509	9.79561e-06	0.000368871	ENSDARG00000086990	LRRC16B
Nfu_g_1_019073	-0.420375	6.57037	13.445	0.000245666	0.00379282	ENSDARG00000074515	CABZ01076431.1
Nfu_g_1_021849	-0.41924	8.32893	12.5238	0.000401795	0.00518062	ENSDARG00000063056	CR407704.1
Nfu_g_1_000489	-0.418712	7.0759	17.8106	2.44015e-05	0.000722263	ENSDARG00000030913	zgc:152873
Nfu_g_1_001918	-0.418482	6.41962	12.8338	0.000340408	0.00463963	ENSDARG00000077633	si:ch211-66g24.1
Nfu_g_1_007071	-0.418204	6.65947	15.5043	8.23197e-05	0.00175477	ENSDARG00000077361	BPTF
Nfu_g_1_007739	-0.41705	6.45619	18.2187	1.96933e-05	0.000605756	ENSDARG00000075461	suv420h2
Nfu_g_1_016510	-0.416931	5.62351	13.9832	0.000184454	0.00311476	ENSDARG00000003513	thrap3b
Nfu_g_1_002675	-0.416357	4.53511	10.7652	0.00103428	0.0099447	ENSDARG00000063007	APC2
Nfu_g_1_000451	-0.416257	7.8931	12.8289	0.000341298	0.00464227	ENSDARG00000074184	ARHGAP32
Nfu_g_1_011506	-0.415675	4.92046	10.0741	0.00150371	0.012842	ENSDARG00000087226	KBTBD2
Nfu_g_1_016255	-0.415456	4.93557	12.8848	0.000331264	0.00456323	ENSDARG00000006859	nkain1
Nfu_g_1_003940	-0.415329	4.78228	10.6256	0.00111533	0.0104237	ENSDARG00000053380	fam189a1
Nfu_g_1_002043	-0.414241	5.79913	9.97476	0.001587	0.0132674	ENSDARG00000054973	itsn2b
Nfu_g_1_023161	-0.414081	7.65547	18.5727	1.63548e-05	0.000531218	ENSDARG00000034503	per2
Nfu_g_1_010481	-0.413861	5.31502	13.4253	0.000248257	0.00381584	ENSDARG00000075774	FOXJ3
Nfu_g_1_016478	-0.413597	5.19763	10.8026	0.00101357	0.00982816	ENSDARG00000058090	WDR65
Nfu_g_1_022156	-0.413456	8.60876	14.8514	0.000116324	0.00222683	ENSDARG00000056001	fryb
Nfu_g_1_002280	-0.413305	6.32061	15.6316	7.69596e-05	0.00166345	ENSDARG00000042729	kdm4b
Nfu_g_1_000649	-0.412999	6.85603	13.3668	0.000256114	0.00389424
Nfu_g_1_013670	-0.412679	8.46881	15.5032	8.23655e-05	0.00175477	ENSDARG00000019945	ptprdb
Nfu_g_1_009336	-0.412559	4.02003	10.2282	0.00138308	0.0121523	ENSDARG00000061570	DMXL2 (1 of 2)
Nfu_g_1_016674	-0.412295	7.86572	14.2787	0.00015764	0.00279101	ENSDARG00000037122	ODZ2 (3 of 3)
Nfu_g_1_021052	-0.412239	7.66838	14.9381	0.000111099	0.00216162	ENSDARG00000009941	erc1a
Nfu_g_1_005966	-0.411222	6.9978	12.8178	0.000343339	0.00465406	ENSDARG00000073920	cntnap5a
Nfu_g_1_008216	-0.411209	5.01239	10.8673	0.000978774	0.0095688	ENSDARG00000070971	furinb
Nfu_g_1_008660	-0.411037	6.76938	11.4849	0.000701651	0.00757605	ENSDARG00000040982	fgf14
Nfu_g_1_011267	-0.410945	4.88956	10.8926	0.000965491	0.00949359	ENSDARG00000077431	si:ch73-196k8.2
Nfu_g_1_001772	-0.410765	6.37371	15.4153	8.62862e-05	0.00180567	ENSDARG00000041304	trak1
Nfu_g_1_009705	-0.410747	7.26822	20.154	7.145e-06	0.000293145	ENSDARG00000028393	daam2
Nfu_g_1_006966	-0.410614	5.56123	9.55377	0.00199539	0.0156369	ENSDARG00000004184	nf1b
Nfu_g_1_017559	-0.41047	6.31429	13.9623	0.000186511	0.00313613	ENSDARG00000060649	lrp2a
Nfu_g_1_019492	-0.410314	6.23093	10.9319	0.000945243	0.00937984	ENSDARG00000063102	crebbpb
Nfu_g_1_017397	-0.409783	6.68346	15.5894	7.86941e-05	0.00169785	ENSDARG00000019962	dopey1
Nfu_g_1_018599	-0.409766	5.07563	9.77702	0.00176706	0.0143196	ENSDARG00000006636	slitrk2
Nfu_g_1_013435	-0.409665	5.0741	12.8403	0.00033923	0.00463963	ENSDARG00000071823	ADARB2
Nfu_g_1_013517	-0.408973	7.21374	18.1425	2.04978e-05	0.00062642	ENSDARG00000045127	FAM53C
Nfu_g_1_022513	-0.408631	5.92907	12.0241	0.000525175	0.00633192	ENSDARG00000011188	acvr2a
Nfu_g_1_013738	-0.408557	7.01519	16.7531	4.25736e-05	0.00108144	ENSDARG00000069619	atf7ip
Nfu_g_1_001050	-0.406188	5.55696	12.3359	0.000444325	0.00558956	ENSDARG00000034668	celf3a
Nfu_g_1_022046	-0.406133	6.52648	13.2666	0.000270183	0.00400391	ENSDARG00000027423	igf1ra
Nfu_g_1_015971	-0.405448	5.68319	12.106	0.000502596	0.00613223	ENSDARG00000012574	slkb
Nfu_g_1_015431	-0.405423	6.10346	11.7478	0.000609141	0.00693627	ENSDARG00000079731	kif13ba
Nfu_g_1_011250	-0.405397	6.71855	17.4324	2.97712e-05	0.000834717	ENSDARG00000025241	epc1
Nfu_g_1_006008	-0.405209	5.30069	16.8741	3.99438e-05	0.00104593	ENSDARG00000015325	u2af1
Nfu_g_1_018036	-0.404777	6.39506	12.0213	0.000525956	0.00633492	ENSDARG00000063390	pvrl2l
Nfu_g_1_021716	-0.404576	8.5554	11.7926	0.000594678	0.00685816	ENSDARG00000079161	BSN (1 of 2)
Nfu_g_1_012738	-0.40443	5.64511	9.92824	0.00162762	0.013465	ENSDARG00000075455	soga3b
Nfu_g_1_018205	-0.404241	5.58067	12.756	0.000354873	0.00477232	ENSDARG00000079552	maml3
Nfu_g_1_003171	-0.404189	4.25676	13.4244	0.000248368	0.00381584	ENSDARG00000012949	SCML2
Nfu_g_1_002106	-0.404153	6.38206	15.8813	6.74429e-05	0.0015249	ENSDARG00000077530	ahctf1
Nfu_g_1_011377	-0.403984	6.71761	13.3215	0.000262376	0.00394826	ENSDARG00000009031	tnikb
Nfu_g_1_016130	-0.403548	6.85263	14.1664	0.000167334	0.00289981	ENSDARG00000059116	HEATR5B
Nfu_g_1_010200	-0.403481	9.59679	11.8389	0.000580065	0.00675348	ENSDARG00000029146	lrp1
Nfu_g_1_016515	-0.403325	5.81365	10.4207	0.00124608	0.0112993	ENSDARG00000020489	CASKIN1 (2 of 2)
Nfu_g_1_001107	-0.402852	5.23033	10.3293	0.00130937	0.0116948	ENSDARG00000015681	gsk3ab
Nfu_g_1_007978	-0.402844	9.11972	15.4702	8.38148e-05	0.0017761	ENSDARG00000012482	pclob
Nfu_g_1_013156	-0.402631	6.0609	14.3522	0.000151604	0.00271836	ENSDARG00000005834	GATAD2B
Nfu_g_1_008632	-0.402125	7.04112	15.8949	6.69597e-05	0.00152202	ENSDARG00000061732	si:dkey-1h24.3
Nfu_g_1_003228	-0.402068	6.54538	13.4802	0.000241092	0.00375977	ENSDARG00000043246	znf609
Nfu_g_1_004187	-0.401086	4.7198	12.9872	0.000313632	0.00442284	ENSDARG00000036772	pygo2
Nfu_g_1_023011	-0.400822	8.17616	14.6745	0.000127762	0.00239187	ENSDARG00000074229	PRR12 (1 of 2)
Nfu_g_1_021200	-0.400599	7.27164	14.5928	0.00013342	0.00247442	ENSDARG00000003169	magi1b
Nfu_g_1_008120	-0.399991	6.06818	11.8753	0.000568818	0.00667729	ENSDARG00000045556	OTUD7A
Nfu_g_1_019355	-0.399883	7.15624	9.80779	0.00173774	0.0141398	ENSDARG00000077226	smarca4
Nfu_g_1_019708	-0.399509	7.37567	12.5096	0.000404877	0.00520343	ENSDARG00000078348	TCF20
Nfu_g_1_008842	-0.399065	6.23464	11.0649	0.000879784	0.0088936	ENSDARG00000061570	DMXL2 (1 of 2)
Nfu_g_1_022536	-0.398703	7.44088	17.3506	3.10795e-05	0.000859239	ENSDARG00000008188	sf1
Nfu_g_1_008721	-0.398683	6.61812	12.5757	0.000390804	0.00508859	ENSDARG00000061759	kdm6a
Nfu_g_1_011957	-0.396904	6.60547	16.5999	4.61538e-05	0.00115268	ENSDARG00000021590	magi2
Nfu_g_1_022542	-0.396895	9.12353	12.9376	0.00032204	0.00448817	ENSDARG00000043313	ank2b
Nfu_g_1_016093	-0.3965	6.53241	13.4072	0.000250665	0.00384008	ENSDARG00000060149	ablim1a
Nfu_g_1_010749	-0.395578	8.33304	16.7809	4.19526e-05	0.00107485	ENSDARG00000058868	apc
Nfu_g_1_021530	-0.395499	7.66872	13.8489	0.00019811	0.00325295	ENSDARG00000007172	plxna3
Nfu_g_1_011435	-0.395211	7.81491	17.2749	3.23432e-05	0.000890038	ENSDARG00000075328	arhgap21a
Nfu_g_1_017618	-0.394965	6.67894	9.61308	0.00193196	0.0152758	ENSDARG00000079741	CSRNP3
Nfu_g_1_012133	-0.394605	6.06226	11.3589	0.000750865	0.00796989	ENSDARG00000071230	LRFN5 (1 of 2)
Nfu_g_1_008282	-0.394418	5.0843	11.4277	0.000723569	0.00776958	ENSDARG00000056954	si:dkeyp-38g8.5
Nfu_g_1_001391	-0.394306	5.92858	10.8852	0.00096935	0.00951733	ENSDARG00000017473	fgd1
Nfu_g_1_022160	-0.394291	5.68454	15.7962	7.05431e-05	0.00156751	ENSDARG00000053439	SEC24A
Nfu_g_1_015586	-0.393938	4.99939	10.8637	0.000980673	0.00957949	ENSDARG00000059960	plch2a
Nfu_g_1_003541	-0.393165	5.18764	10.8792	0.000972487	0.00953871	ENSDARG00000022978	tmpob
Nfu_g_1_010788	-0.393153	4.47963	9.57341	0.00197416	0.0155115	ENSDARG00000031618	CABZ01038514.1
Nfu_g_1_004646	-0.393104	6.16486	13.5347	0.000234197	0.00367451	ENSDARG00000009017	SCYL1 (1 of 2)
Nfu_g_1_007664	-0.392898	4.86373	10.1986	0.00140549	0.0122856	ENSDARG00000036541	rhbdf1
Nfu_g_1_007053	-0.392892	7.13184	11.1893	0.000822692	0.00848973	ENSDARG00000076171	znf827
Nfu_g_1_022331	-0.392597	5.8803	16.9925	3.75273e-05	0.0009963	ENSDARG00000074543	unc5a
Nfu_g_1_011880	-0.392571	5.47477	12.3613	0.000438322	0.00553749	ENSDARG00000014770	usp4
Nfu_g_1_021174	-0.392259	5.30985	11.101	0.000862833	0.00878199	ENSDARG00000060116	CAMK1 (2 of 2)
Nfu_g_1_014052	-0.39198	6.72075	14.4615	0.00014305	0.00260825	ENSDARG00000002635	FAM184A (2 of 2)
Nfu_g_1_017879	-0.391887	6.7959	13.1986	0.000280157	0.0040727	ENSDARG00000059925	USP24
Nfu_g_1_003744	-0.391493	7.8081	13.5598	0.000231088	0.00365315	ENSDARG00000060610	pcdh7b
Nfu_g_1_006946	-0.391106	6.57174	19.3295	1.09992e-05	0.000401099	ENSDARG00000040310	prpf4bb
Nfu_g_1_000039	-0.390769	7.68934	15.0513	0.000104629	0.00207804	ENSDARG00000074498	chd9
Nfu_g_1_018362	-0.3907	6.12552	19.1299	1.22116e-05	0.000429697	ENSDARG00000026634	ehmt1b
Nfu_g_1_002495	-0.390428	4.86523	12.9036	0.000327951	0.00453863	ENSDARG00000023916	CABZ01067098.1
Nfu_g_1_005717	-0.389967	4.80434	9.81691	0.00172914	0.0141201	ENSDARG00000062270	CCNYL1
Nfu_g_1_004374	-0.389807	5.97751	17.9686	2.24583e-05	0.00068037	ENSDARG00000079496	bicd1a
Nfu_g_1_004013	-0.389342	8.00648	17.5837	2.74934e-05	0.000783793	ENSDARG00000062325	shank2
Nfu_g_1_021765	-0.389129	6.19983	11.6842	0.000630339	0.00705152	ENSDARG00000053864	C17H14orf43 (1 of 2)
Nfu_g_1_012524	-0.388875	5.15184	12.8692	0.000334035	0.00458559	ENSDARG00000078088	CR339051.1
Nfu_g_1_001373	-0.388723	6.44621	13.7744	0.000206122	0.0033659	ENSDARG00000074902	C8H20orf112 (2 of 2)
Nfu_g_1_017028	-0.388563	3.91467	10.0783	0.00150023	0.0128307	ENSDARG00000094018	si:dkey-111e8.1
Nfu_g_1_012336	-0.388426	4.83702	11.267	0.00078896	0.00826357	ENSDARG00000090419	CABZ01078499.2
Nfu_g_1_002590	-0.388357	4.86823	13.3554	0.000257679	0.00390726	ENSDARG00000062063	tab3
Nfu_g_1_022020	-0.388053	5.08791	11.9663	0.000541704	0.00644623	ENSDARG00000001999	adamts18
Nfu_g_1_020924	-0.388051	8.00234	18.9827	1.3191e-05	0.00045322	ENSDARG00000015990	hcfc1a
Nfu_g_1_016231	-0.388021	6.6277	15.8805	6.74713e-05	0.0015249	ENSDARG00000023145	pum1
Nfu_g_1_018290	-0.387789	5.70947	10.8324	0.000997418	0.00969935	ENSDARG00000008937	neo1
Nfu_g_1_020808	-0.387052	7.43289	14.211	0.00016341	0.00285678	ENSDARG00000045006	ptprga
Nfu_g_1_006639	-0.38692	4.95643	12.8382	0.000339612	0.00463963	ENSDARG00000011743	pigo
Nfu_g_1_003011	-0.386628	6.75264	15.7061	7.39861e-05	0.00161979	ENSDARG00000013346	fam208ab
Nfu_g_1_017389	-0.386573	5.58479	11.5223	0.000687651	0.00747239	ENSDARG00000074974	CEP192
Nfu_g_1_003519	-0.386475	6.00412	11.7896	0.000595629	0.00686127	ENSDARG00000045513	taf3
Nfu_g_1_011968	-0.386127	5.82733	15.3892	8.7489e-05	0.00182149	ENSDARG00000075062	ptpn22
Nfu_g_1_003151	-0.386087	6.61932	12.73	0.000359838	0.00482193	ENSDARG00000073688	NAV2 (1 of 2)
Nfu_g_1_017071	-0.385595	7.30114	12.7282	0.000360185	0.00482193	ENSDARG00000078890	WDFY3
Nfu_g_1_003284	-0.385552	6.61394	14.1117	0.000172272	0.00296539	ENSDARG00000008937	neo1
Nfu_g_1_003121	-0.385473	6.26284	11.9095	0.000558493	0.00658668	ENSDARG00000017986	vps13d
Nfu_g_1_005230	-0.384613	7.4303	10.1279	0.00146041	0.0126081	ENSDARG00000062581	nlgn3a
Nfu_g_1_004385	-0.3846	5.5692	14.8638	0.00011556	0.00221576	ENSDARG00000090832	ZNF518B
Nfu_g_1_004206	-0.383861	6.38177	13.599	0.000226306	0.00359669	ENSDARG00000020323	NUP153
Nfu_g_1_000823	-0.383191	5.86045	12.6261	0.000380404	0.00499165	ENSDARG00000071393	nploc4
Nfu_g_1_009374	-0.382914	6.88344	13.7294	0.000211119	0.00340079	ENSDARG00000074040	EP400
Nfu_g_1_001940	-0.382713	5.74902	9.91966	0.00163522	0.0135091	ENSDARG00000055552	dvl1b
Nfu_g_1_016300	-0.382662	5.39752	12.9703	0.000316472	0.00445234	ENSDARG00000075769	LRCH3
Nfu_g_1_021195	-0.382398	5.77124	12.9391	0.000321795	0.00448817	ENSDARG00000003877	CR450797.1
Nfu_g_1_017351	-0.382311	5.331	11.0747	0.000875115	0.00887659	ENSDARG00000003520	TBC1D14
Nfu_g_1_005715	-0.382003	4.35431	10.2051	0.00140055	0.0122605	ENSDARG00000019185	slain1a
Nfu_g_1_016601	-0.381006	5.47917	12.6485	0.000375863	0.00496474	ENSDARG00000089207	ANKRD27
Nfu_g_1_010491	-0.380693	8.56575	15.4592	8.43048e-05	0.00177864	ENSDARG00000009549	ubr4
Nfu_g_1_004141	-0.380488	7.26372	13.5438	0.000233056	0.00366964	ENSDARG00000079610	akap9
Nfu_g_1_023134	-0.380244	4.96582	12.3483	0.0004414	0.00555864	ENSDARG00000077300	usp42
Nfu_g_1_006707	-0.380207	5.45918	9.81048	0.0017352	0.014139	ENSDARG00000015971	rapgef1b
Nfu_g_1_000781	-0.380038	8.30214	15.0164	0.000106578	0.00209415	ENSDARG00000005236	SRCAP
Nfu_g_1_022956	-0.379833	5.30999	13.1179	0.000292483	0.00420948	ENSDARG00000075253	pik3cb
Nfu_g_1_013175	-0.378991	4.54368	10.6614	0.00109395	0.0102968	ENSDARG00000060085	kcnq3
Nfu_g_1_005551	-0.378709	4.99972	11.729	0.000615334	0.00696012	ENSDARG00000077295	akap6
Nfu_g_1_023538	-0.378635	4.978	12.4844	0.000410367	0.00526261	ENSDARG00000073779	KLHL7
Nfu_g_1_010012	-0.378103	5.76527	11.2729	0.000786467	0.00824473	ENSDARG00000000189	sema6e
Nfu_g_1_018820	-0.377639	7.31144	13.3078	0.000264302	0.0039622	ENSDARG00000019383	cdc42bpb
Nfu_g_1_009901	-0.377524	4.94647	12.9487	0.000320146	0.00448817	ENSDARG00000008593	nbas
Nfu_g_1_015083	-0.376729	7.08185	12.8447	0.000338439	0.00463963	ENSDARG00000071331	ryr3
Nfu_g_1_015943	-0.376492	5.31075	16.3631	5.22924e-05	0.00127649	ENSDARG00000069249	aftpha
Nfu_g_1_015477	-0.376395	7.5416	11.5582	0.000674495	0.00738343	ENSDARG00000074201	flna
Nfu_g_1_014747	-0.376261	6.3873	13.2419	0.000273754	0.00401915	ENSDARG00000074502	zmiz1a
Nfu_g_1_008498	-0.375766	7.91961	15.7196	7.34605e-05	0.00161432	ENSDARG00000070832	snrk
Nfu_g_1_008368	-0.375678	5.39899	10.1645	0.00143174	0.012437	ENSDARG00000029168	ppfibp2b
Nfu_g_1_004043	-0.375672	5.67282	11.9665	0.000541666	0.00644623	ENSDARG00000062220	plekha7b
Nfu_g_1_006563	-0.375074	5.01069	10.0314	0.00153892	0.0130583	ENSDARG00000062986	pnpla7a
Nfu_g_1_021138	-0.375002	6.58358	11.3502	0.000754383	0.00799633	ENSDARG00000088318	ubap2
Nfu_g_1_007351	-0.374553	5.23888	12.2413	0.000467427	0.00578831	ENSDARG00000060415	rgnef
Nfu_g_1_008775	-0.374047	6.45869	12.6636	0.000372837	0.00493573	ENSDARG00000062687	KCNH7 (1 of 2)
Nfu_g_1_012492	-0.373877	7.75084	11.7104	0.000621508	0.00700331	ENSDARG00000079939	JMJD1C (1 of 2)
Nfu_g_1_001028	-0.373244	6.39362	12.467	0.000414209	0.00529475	ENSDARG00000070455	TMEM245 (2 of 2)
Nfu_g_1_013306	-0.373126	7.96595	10.5251	0.00117765	0.0108399	ENSDARG00000091408	SOGA2
Nfu_g_1_002041	-0.373028	6.78964	11.8476	0.000577348	0.00674085	ENSDARG00000013343	KIF26B (1 of 2)
Nfu_g_1_021210	-0.372473	7.44826	12.9443	0.00032089	0.00448817	ENSDARG00000061117	AGAP2
Nfu_g_1_008595	-0.372312	6.28265	9.96833	0.00159256	0.0132765	ENSDARG00000045870	plekha5
Nfu_g_1_022412	-0.370756	5.13583	9.70543	0.00183724	0.0147079	ENSDARG00000017798	bcor
Nfu_g_1_003251	-0.370505	7.41544	13.5339	0.000234293	0.00367451	ENSDARG00000076729	myo9al1
Nfu_g_1_006982	-0.370342	5.69768	12.9229	0.000324579	0.00451298	ENSDARG00000070470	SH3RF1
Nfu_g_1_022715	-0.369885	5.82628	15.3132	9.10762e-05	0.00188626	ENSDARG00000013841	abl2
Nfu_g_1_000294	-0.369707	6.29847	10.1243	0.00146324	0.0126233	ENSDARG00000055672	map3k10
Nfu_g_1_010886	-0.368534	7.09379	10.8715	0.000976547	0.00956276
Nfu_g_1_008396	-0.367796	6.96973	13.9216	0.000190591	0.00317331	ENSDARG00000039392	wnk1b
Nfu_g_1_000535	-0.367624	7.37859	12.5535	0.000395459	0.00513233	ENSDARG00000075327	DOCK10
Nfu_g_1_019724	-0.367369	5.36577	9.56312	0.00198526	0.015578	ENSDARG00000074680	rims1a
Nfu_g_1_021211	-0.366808	8.08912	11.7426	0.000610869	0.00693927	ENSDARG00000053205	ppfia4
Nfu_g_1_022947	-0.366629	6.08363	10.6778	0.00108427	0.0102463	ENSDARG00000076229	MKL1 (1 of 2)
Nfu_g_1_001951	-0.366533	6.98958	10.1857	0.00141532	0.012361	ENSDARG00000069074	cry2a
Nfu_g_1_004997	-0.366515	5.91025	14.3038	0.000155553	0.00277244	ENSDARG00000075526	PWWP2A
Nfu_g_1_007055	-0.366316	7.81734	11.3845	0.000740586	0.00790528	ENSDARG00000070543	grin2ab
Nfu_g_1_021344	-0.365241	8.2606	13.26	0.000271126	0.00400391	ENSDARG00000017244	CHD6
Nfu_g_1_008674	-0.364866	3.91753	9.72473	0.00181805	0.0145995	ENSDARG00000075858	fam155a
Nfu_g_1_005273	-0.364521	6.28328	11.0597	0.000882261	0.00890611	ENSDARG00000079581	NYAP2 (1 of 2)
Nfu_g_1_002831	-0.364296	5.46453	11.136	0.000846679	0.00868449	ENSDARG00000042187	smek1
Nfu_g_1_011040	-0.364229	6.47012	12.9281	0.000323692	0.00450591	ENSDARG00000000189	sema6e
Nfu_g_1_012017	-0.363966	5.50064	11.8401	0.000579675	0.00675348	ENSDARG00000045525	tmcc3
Nfu_g_1_016672	-0.363694	7.93351	13.5804	0.000228558	0.00361797	ENSDARG00000036375	cyfip2
Nfu_g_1_003452	-0.363652	5.1013	9.51113	0.00204229	0.0158581	ENSDARG00000052351	ZXDA
Nfu_g_1_012591	-0.363604	7.72317	15.4508	8.46793e-05	0.00177864	ENSDARG00000052482	arhgef11
Nfu_g_1_006534	-0.361042	5.00541	12.3853	0.000432736	0.0054844	ENSDARG00000044718	VAV2
Nfu_g_1_005122	-0.360962	6.58555	10.7837	0.00102397	0.00989202	ENSDARG00000042624	PAK1 (1 of 2)
Nfu_g_1_022835	-0.360287	5.53637	11.8343	0.000581492	0.00675348	ENSDARG00000075340	med1
Nfu_g_1_004531	-0.360147	10.9782	18.9069	1.37253e-05	0.000467152	ENSDARG00000076189	ccdc88b
Nfu_g_1_009278	-0.359884	6.4824	11.9004	0.000561216	0.00660568	ENSDARG00000058232	fbrsl1
Nfu_g_1_013312	-0.359553	6.07733	12.979	0.000315	0.00443688	ENSDARG00000091652	xrn1
Nfu_g_1_006148	-0.359332	6.01315	9.98852	0.00157519	0.0132146	ENSDARG00000060597	zgc:158659
Nfu_g_1_005586	-0.359188	5.28328	11.1832	0.000825419	0.00851047	ENSDARG00000062884	MAP3K2
Nfu_g_1_002768	-0.358997	8.57706	13.8665	0.000196261	0.00324048	ENSDARG00000061736	ank3a
Nfu_g_1_004861	-0.358948	5.93369	10.4019	0.00125888	0.0113807	ENSDARG00000039966	prom1a
Nfu_g_1_004768	-0.358438	4.61916	10.7128	0.00106395	0.0101185	ENSDARG00000057007	ctbp1
Nfu_g_1_015089	-0.358358	5.31948	15.11	0.000101423	0.00204457	ENSDARG00000016775	aqr
Nfu_g_1_017675	-0.358074	6.84375	16.3522	5.25956e-05	0.00128126	ENSDARG00000055389	SRRM5 (1 of 2)
Nfu_g_1_021462	-0.357792	7.28174	10.7537	0.0010407	0.00999272	ENSDARG00000027618	grip2b
Nfu_g_1_021948	-0.357051	5.39507	10.0335	0.00153717	0.0130528	ENSDARG00000074779	ALMS1 (1 of 2)
Nfu_g_1_006928	-0.356822	7.14441	12.4753	0.000412376	0.00528268	ENSDARG00000090243	DNAJC13 (2 of 2)
Nfu_g_1_006354	-0.356085	7.65509	9.63217	0.00191198	0.0151733	ENSDARG00000077901	HERC1
Nfu_g_1_013637	-0.356022	5.33355	14.2418	0.000160763	0.00282297	ENSDARG00000006275	irf2bp2b
