# Supplementary material for: MicroRNA miR-29 controls a compensatory response to limit neuronal iron accumulation during adult life and aging
Source: BMC Biol. 2017 Feb 13;15:9. doi: 10.1186/s12915-017-0354-x (PMC5304403; doi:10.1186/s12915-017-0354-x)
Supplement: Additional file 5: — Complete list of genes coherently or incoherently regulated by aging and sponge-29. (XLSX 43 kb) [file 12915_2017_354_MOESM5_ESM.xlsx]

## Sheet: Sheet1
TYPE 1 GENE LIST
gene_ID	zebrafish ortholog	zebrafish gene symbol	logFC sponge	log2FC age
Nfu_g_1_004305	ENSDARG00000076667	ccng1	0.400186	1.1895
Nfu_g_1_023361	ENSDARG00000032780	pigf	0.402487	0.560685
Nfu_g_1_016132	ENSDARG00000007795	cst3	0.404929	1.21339
Nfu_g_1_008440	ENSDARG00000042270	arsa	0.405336	0.489226
Nfu_g_1_016139	ENSDARG00000021853	ntpcr	0.410037	0.871278
Nfu_g_1_003640	ENSDARG00000095579	FIS1	0.413101	1.0113
Nfu_g_1_008803	ENSDARG00000071339	mef2bnb	0.416218	0.572497
Nfu_g_1_020524	ENSDARG00000087172	LEPROTL1	0.418663	0.697087
Nfu_g_1_009566	ENSDARG00000092003	CCS	0.419643	0.782807
Nfu_g_1_002821	ENSDARG00000069951	eef1a1b	0.421214	0.497151
Nfu_g_1_019798	ENSDARG00000090930	CR352258.2	0.421678	1.08753
Nfu_g_1_006501	ENSDARG00000025076	marveld2a	0.422197	0.843138
Nfu_g_1_006569	ENSDARG00000060189	ESM1	0.422361	0.755983
Nfu_g_1_021203	ENSDARG00000014171	bloc1s1	0.423109	0.49193
Nfu_g_1_000678	ENSDARG00000026654	gosr1	0.424197	0.479504
Nfu_g_1_016711	ENSDARG00000016238	arl6ip5b	0.424303	0.756278
Nfu_g_1_020123	ENSDARG00000062044	cables1	0.425192	0.914957
Nfu_g_1_016251	ENSDARG00000034042	DNAL1	0.425561	1.01932
Nfu_g_1_015880	ENSDARG00000052702	capn1a	0.42715	0.828531
Nfu_g_1_015340	ENSDARG00000073837	SENP2	0.4279	0.809974
Nfu_g_1_008251	ENSDARG00000034753	tspan3a	0.428817	1.09043
Nfu_g_1_008776	ENSDARG00000045289	gpr137c	0.431031	0.643721
Nfu_g_1_010609	ENSDARG00000056601	plekha3	0.433756	0.585778
Nfu_g_1_009468	ENSDARG00000076838	APOM	0.435591	0.92733
Nfu_g_1_000519	ENSDARG00000037403	hspa8l	0.435914	0.998527
Nfu_g_1_008161	ENSDARG00000053609	pddc1	0.437214	1.12054
Nfu_g_1_001168	ENSDARG00000055475	rps27.2	0.43811	0.505105
Nfu_g_1_005912	ENSDARG00000074563	GPR37 (2 of 2)	0.438716	0.74657
Nfu_g_1_020103	ENSDARG00000031565	ftr67	0.442206	0.666997
Nfu_g_1_001555	ENSDARG00000036102	ctdsp2	0.442744	0.73151
Nfu_g_1_019243	ENSDARG00000027687	TMEM230 (2 of 2)	0.442952	0.694655
Nfu_g_1_007499	ENSDARG00000076280	PPP1R1B	0.447575	0.546306
Nfu_g_1_008982	ENSDARG00000021209	KCTD9 (2 of 2)	0.449026	0.548812
Nfu_g_1_018961	ENSDARG00000012144	emc7	0.449536	0.57672
Nfu_g_1_002911	ENSDARG00000007409	ppifa	0.451193	1.09793
Nfu_g_1_005891	ENSDARG00000092610	lamp1	0.451644	0.745712
Nfu_g_1_020334	ENSDARG00000053152	pcmtd1	0.452577	0.976805
Nfu_g_1_006462	ENSDARG00000026582	zgc:110331	0.454533	0.99039
Nfu_g_1_008442	ENSDARG00000044086	PNPLA3	0.455232	0.941595
Nfu_g_1_017645	ENSDARG00000036895	dap1b	0.456304	1.08157
Nfu_g_1_013852	ENSDARG00000010442	rnf11a	0.457724	0.821265
Nfu_g_1_016059	ENSDARG00000071333	si:ch211-212d10.2	0.457954	0.538904
Nfu_g_1_020934	ENSDARG00000008030	myl9b	0.458895	0.75539
Nfu_g_1_022018	ENSDARG00000035819	sirt3	0.459953	0.6861
Nfu_g_1_007251	ENSDARG00000094533	si:dkey-246e1.3	0.459991	0.854374
Nfu_g_1_020800	ENSDARG00000031647	stat2	0.460048	0.48412
Nfu_g_1_022739	ENSDARG00000057231	rorca	0.461899	0.725989
Nfu_g_1_004103	ENSDARG00000036090	pard6gb	0.461971	0.504215
Nfu_g_1_019449	ENSDARG00000037783	proza	0.464869	1.05963
Nfu_g_1_005671	ENSDARG00000038938	ssfa2	0.464914	0.957585
Nfu_g_1_018823	ENSDARG00000077045	SCG5 (2 of 2)	0.466105	0.850035
Nfu_g_1_014049	ENSDARG00000076667	ccng1	0.467616	1.1994
Nfu_g_1_005718	ENSDARG00000032010	slc15a2	0.467926	0.619829
Nfu_g_1_021316	ENSDARG00000043812	si:ch73-389k6.1	0.467947	0.652014
Nfu_g_1_019123	ENSDARG00000045269	PTS	0.469243	0.80346
Nfu_g_1_020192	ENSDARG00000054300	dhrs1	0.469678	0.498153
Nfu_g_1_011839	ENSDARG00000001781	tspan11	0.471219	1.01454
Nfu_g_1_004746	ENSDARG00000088439	gm2a	0.471256	0.981768
Nfu_g_1_015022	ENSDARG00000033364	zgc:158387	0.471668	1.2333
Nfu_g_1_021410	ENSDARG00000086300	FAM107A	0.472195	0.792525
Nfu_g_1_017472	ENSDARG00000024189	pnocb	0.47358	0.507369
Nfu_g_1_008579	ENSDARG00000045661	irf7	0.474213	0.634211
Nfu_g_1_018007	ENSDARG00000061194	HECTD2	0.477136	0.879182
Nfu_g_1_022922	ENSDARG00000028507	itgb4	0.478951	0.612724
Nfu_g_1_005343	ENSDARG00000078916	chrdl2	0.480908	0.958253
Nfu_g_1_022781	ENSDARG00000032619	tob1a	0.481071	0.961246
Nfu_g_1_021086	ENSDARG00000040518	ssr1	0.48167	0.998908
Nfu_g_1_022084	ENSDARG00000020609	snap25a	0.482303	0.645429
Nfu_g_1_009166	ENSDARG00000003281	pik3ip1	0.482929	0.664127
Nfu_g_1_007565	ENSDARG00000056108	ndufa4	0.482994	0.658663
Nfu_g_1_011158	ENSDARG00000011272	MNF1	0.483503	0.532777
Nfu_g_1_019022	ENSDARG00000010434	clu	0.485448	0.59253
Nfu_g_1_004683	ENSDARG00000075014	sqstm1	0.486444	1.73209
Nfu_g_1_008289	ENSDARG00000030465	C18H12orf23	0.489335	0.886082
Nfu_g_1_014013	ENSDARG00000063456	id:ibd5037	0.489401	0.586645
Nfu_g_1_021556	ENSDARG00000069388	tmem88b	0.490165	0.849263
Nfu_g_1_000947	ENSDARG00000014554	ppp1r3cb	0.491092	1.43019
Nfu_g_1_004151	ENSDARG00000055613	C16H1orf43 (2 of 2)	0.491529	0.688654
Nfu_g_1_009554	ENSDARG00000036394	pop7	0.491755	0.448804
Nfu_g_1_002944	ENSDARG00000054890	rgra	0.492645	0.864017
Nfu_g_1_007435	ENSDARG00000051956	isca1	0.492854	0.858807
Nfu_g_1_007510	ENSDARG00000054849	bcat2	0.495222	0.676373
Nfu_g_1_019641	ENSDARG00000031776	zgc:92066	0.498149	1.14307
Nfu_g_1_009109	ENSDARG00000046141	C8H12orf43	0.498653	1.01599
Nfu_g_1_022815	ENSDARG00000045230	cox6b1	0.504142	0.588837
Nfu_g_1_000248	ENSDARG00000056835	LAYN (2 of 2)	0.504791	0.880101
Nfu_g_1_004617	ENSDARG00000018145	mid1ip1l	0.506243	0.988051
Nfu_g_1_009681	ENSDARG00000025855	camk2n1a	0.507834	0.901674
Nfu_g_1_019915	ENSDARG00000067944	actr8	0.507896	0.80553
Nfu_g_1_012733	ENSDARG00000074740	ARHGAP18	0.510816	0.465322
Nfu_g_1_000740	ENSDARG00000030604	phkg1a	0.511042	0.604934
Nfu_g_1_021261	ENSDARG00000044874	zgc:92107	0.513539	0.788971
Nfu_g_1_017239	ENSDARG00000059729	si:ch211-89f7.1	0.514675	1.10658
Nfu_g_1_006453	ENSDARG00000038312	rcl1	0.516278	1.56737
Nfu_g_1_018150	ENSDARG00000045799	acanb	0.519518	0.82636
Nfu_g_1_011343	ENSDARG00000002396	cry-dash	0.527393	1.29607
Nfu_g_1_003926	ENSDARG00000077630	dkk3a	0.529612	0.743563
Nfu_g_1_001376	ENSDARG00000063354	ABTB1	0.530682	0.495861
Nfu_g_1_023460	ENSDARG00000013822	anapc16	0.53081	0.521132
Nfu_g_1_015226	ENSDARG00000038154	ISCA2	0.531705	0.669235
Nfu_g_1_011471	ENSDARG00000058394	tagln3b	0.533714	0.599795
Nfu_g_1_015671	ENSDARG00000057042	tm2d1	0.534278	0.598827
Nfu_g_1_016064	ENSDARG00000018542	hapln4	0.536826	0.783968
Nfu_g_1_010373	ENSDARG00000006729	eif3s6ip	0.538311	0.589426
Nfu_g_1_000558	ENSDARG00000040396	bcl7bb	0.540161	0.515741
Nfu_g_1_011773	ENSDARG00000045921	PARP12 (1 of 2)	0.541999	0.626837
Nfu_g_1_003882	ENSDARG00000015015	tspan18b	0.544607	0.81052
Nfu_g_1_009782	ENSDARG00000074772	BX248501.1	0.54468	0.684149
Nfu_g_1_011493	ENSDARG00000006010	bmi1a	0.545512	0.573973
Nfu_g_1_002891	ENSDARG00000063572	perp	0.546074	0.510644
Nfu_g_1_006143	ENSDARG00000089549	BAALC	0.552925	0.575365
Nfu_g_1_002297	ENSDARG00000006546	ak4	0.554027	1.2663
Nfu_g_1_006174	ENSDARG00000089862	im:7151068	0.554043	0.499307
Nfu_g_1_002855	ENSDARG00000043562	zgc:65997	0.554275	0.700973
Nfu_g_1_004273	ENSDARG00000071547	CABZ01047562.1	0.554311	0.862096
Nfu_g_1_012761	ENSDARG00000020123	adck3	0.554772	0.788723
Nfu_g_1_011871	ENSDARG00000052276	trim35-23	0.556	0.80952
Nfu_g_1_021874	ENSDARG00000017329	cdkl1	0.556907	0.695093
Nfu_g_1_005148	ENSDARG00000087165	si:dkeyp-69c1.7	0.557978	0.716424
Nfu_g_1_002836	ENSDARG00000005749	cand2	0.558644	1.38053
Nfu_g_1_005915	ENSDARG00000040822	fundc1	0.5607	0.523569
Nfu_g_1_001326	ENSDARG00000088985	SPSB2	0.563582	0.514506
Nfu_g_1_012769	ENSDARG00000020123	adck3	0.566877	0.95229
Nfu_g_1_023124	ENSDARG00000019274	rasd1	0.571296	0.568454
Nfu_g_1_020970	ENSDARG00000058760	CDC42BPA (1 of 2)	0.571886	0.678661
Nfu_g_1_018285	ENSDARG00000002538	smu1	0.574468	0.590884
Nfu_g_1_009275	ENSDARG00000037913	NMRK1	0.581394	1.15603
Nfu_g_1_019465	ENSDARG00000038281	C3H17orf103 (1 of 2)	0.586122	0.525259
Nfu_g_1_020933	ENSDARG00000077044	arl6ip5a	0.587622	0.608499
Nfu_g_1_022841	ENSDARG00000095378	gdf10a	0.588415	0.540641
Nfu_g_1_004806	ENSDARG00000053684	aldob	0.591654	0.504996
Nfu_g_1_007866	ENSDARG00000039699	fam204a	0.597388	1.11606
Nfu_g_1_002688	ENSDARG00000040177	rgs16	0.600554	0.915321
Nfu_g_1_021914	ENSDARG00000027867	CU634009.1	0.602387	1.23908
Nfu_g_1_000087	ENSDARG00000006332	snx14	0.605184	0.663739
Nfu_g_1_013680	ENSDARG00000079632	POLD4	0.605544	0.649019
Nfu_g_1_013197	ENSDARG00000061365	hepacam2	0.605765	1.3755
Nfu_g_1_004534	ENSDARG00000055792	FOXO4	0.60592	0.64452
Nfu_g_1_001524	ENSDARG00000018404	krt18	0.605973	0.469475
Nfu_g_1_004787	ENSDARG00000088247	FP245511.1	0.606222	0.930039
Nfu_g_1_009364	ENSDARG00000005600	bmpr1ba	0.607547	0.522125
Nfu_g_1_004302	ENSDARG00000020659	CU138503.3	0.608393	0.930419
Nfu_g_1_011323	ENSDARG00000058158	trim55b	0.608737	1.10526
Nfu_g_1_008080	ENSDARG00000011583	cry1b	0.61028	1.01932
Nfu_g_1_004094	ENSDARG00000055416	serpinb1	0.616008	0.85243
Nfu_g_1_002189	ENSDARG00000088325	CABZ01034082.1	0.625648	0.467783
Nfu_g_1_007579	ENSDARG00000033709	mafk	0.631034	0.94358
Nfu_g_1_007942	ENSDARG00000062350	synm	0.632274	0.811034
Nfu_g_1_015160	ENSDARG00000088929	ypel5	0.638466	0.653354
Nfu_g_1_015106	ENSDARG00000042390	syndig1l	0.641556	0.696715
Nfu_g_1_006610	ENSDARG00000079922	klf4a	0.641831	0.646854
Nfu_g_1_017763	ENSDARG00000055839	MARCH4 (2 of 2)	0.64516	0.707204
Nfu_g_1_001084	ENSDARG00000061242	tuft1a	0.64982	0.777719
Nfu_g_1_008598	ENSDARG00000014866	hprt1l	0.650745	0.530273
Nfu_g_1_011468	ENSDARG00000027088	ptgdsb	0.650837	0.563602
Nfu_g_1_008439	ENSDARG00000041691	bhlhe41	0.652499	0.588723
Nfu_g_1_003097	ENSDARG00000078829	ccdc149a	0.655445	1.83608
Nfu_g_1_018970	ENSDARG00000020693	sesn1	0.656153	0.614172
Nfu_g_1_016991	ENSDARG00000054821	nubpl	0.662972	0.528649
Nfu_g_1_005764	ENSDARG00000051823	HYAL4	0.667083	0.728111
Nfu_g_1_008559	ENSDARG00000045832	cart2	0.668465	1.09079
Nfu_g_1_013076	ENSDARG00000014490	tac1	0.673012	0.721621
Nfu_g_1_022088	ENSDARG00000045832	cart2	0.677702	1.01969
Nfu_g_1_020043	ENSDARG00000039650	itm2cb	0.681269	0.507794
Nfu_g_1_017655	ENSDARG00000058644	DNAJB2	0.683289	0.684069
Nfu_g_1_021883	ENSDARG00000060500	l2hgdh	0.684672	0.850924
Nfu_g_1_003326	ENSDARG00000051875	islr2	0.691574	0.861805
Nfu_g_1_006565	ENSDARG00000024831	crhbp	0.691712	1.09377
Nfu_g_1_008565	ENSDARG00000068876	zgc:153031	0.711344	0.840246
Nfu_g_1_005805	ENSDARG00000000747	lcmt2	0.711829	0.500131
Nfu_g_1_013133	ENSDARG00000036222	npy	0.712706	1.1174
Nfu_g_1_003132	ENSDARG00000051875	islr2	0.71327	0.722797
Nfu_g_1_004585	ENSDARG00000037495	rtn4rl2b	0.717994	0.65029
Nfu_g_1_020191	ENSDARG00000008109	eef1da	0.721528	1.09878
Nfu_g_1_011368	ENSDARG00000095649	si:dkey-97a13.12	0.723058	0.690387
Nfu_g_1_002566	ENSDARG00000003165	nr2f6b	0.738514	0.826993
Nfu_g_1_015914	ENSDARG00000044975	KRT23 (6 of 15)	0.750393	0.986572
Nfu_g_1_020439	ENSDARG00000038429	csrnp1b	0.759228	0.899883
Nfu_g_1_016122	ENSDARG00000086691	dnajc12	0.766832	0.937535
Nfu_g_1_006533	ENSDARG00000060012	f2r	0.769422	0.982501
Nfu_g_1_015401	ENSDARG00000054352	lrrc9	0.771712	0.637067
Nfu_g_1_013116	ENSDARG00000004869	penka	0.772239	0.839692
Nfu_g_1_018206	ENSDARG00000074869	si:ch1073-291c23.2	0.77685	0.935878
Nfu_g_1_002033	ENSDARG00000034423	sncga	0.781168	1.44135
Nfu_g_1_015112	ENSDARG00000039750	ldlrap1b	0.789322	0.918638
Nfu_g_1_009709	ENSDARG00000076127	GABRB1	0.79054	0.671483
Nfu_g_1_004204	ENSDARG00000008859	mylipa	0.826026	1.56666
Nfu_g_1_005297	ENSDARG00000027153	zgc:194845	0.829659	0.827521
Nfu_g_1_016063	ENSDARG00000003470	slc25a42	0.844224	0.896248
Nfu_g_1_003641	ENSDARG00000056915	si:ch211-237l4.6	0.844745	1.17084
Nfu_g_1_006531	ENSDARG00000013430	bhmt	0.846937	0.739041
Nfu_g_1_010177	ENSDARG00000058094	C19H1orf51 (1 of 2)	0.849134	1.38575
Nfu_g_1_003507			0.85157	0.922688
Nfu_g_1_006799	ENSDARG00000058362	BX649391.1	0.866424	2.02065
Nfu_g_1_002418	ENSDARG00000015164	mknk2b	0.890111	0.722372
Nfu_g_1_002428	ENSDARG00000057317	nexn	0.895826	0.569456
Nfu_g_1_019037	ENSDARG00000012397	eya4	0.89907	0.775296
Nfu_g_1_008273	ENSDARG00000028517	hbp1	0.903389	1.36541
Nfu_g_1_003589	ENSDARG00000042620	zgc:162356	0.919555	1.74248
Nfu_g_1_011786	ENSDARG00000028517	hbp1	0.920784	1.19309
Nfu_g_1_020871	ENSDARG00000076554	cdkn1a	0.92731	0.991706
Nfu_g_1_004737	ENSDARG00000002663	optn	0.958363	1.87875
Nfu_g_1_010632	ENSDARG00000042620	zgc:162356	0.973119	1.78087
Nfu_g_1_002402	ENSDARG00000095608	si:dkey-57k2.6	0.977026	1.81259
Nfu_g_1_007074	ENSDARG00000019307	dusp5	0.982658	0.779914
Nfu_g_1_007924	ENSDARG00000054202	hbl4	0.985748	1.15438
Nfu_g_1_008558	ENSDARG00000006981	ccdc113	0.987407	1.17603
Nfu_g_1_019346	ENSDARG00000074378	junba	0.990698	0.896285
Nfu_g_1_022806	ENSDARG00000079486	fam20a	1.03048	0.97286
Nfu_g_1_012454	ENSDARG00000068232	cbln12	1.03661	0.677392
Nfu_g_1_003245	ENSDARG00000019709	rhoua	1.0382	0.538877
Nfu_g_1_014220	ENSDARG00000079371	LRRC3C (1 of 2)	1.0589	0.657702
Nfu_g_1_004614	ENSDARG00000045921	PARP12 (1 of 2)	1.13241	1.50417
Nfu_g_1_005822	ENSDARG00000019566	neurod	1.20089	0.744984
Nfu_g_1_002546	ENSDARG00000027744	gadd45ba	1.20303	0.910845
Nfu_g_1_015848	ENSDARG00000026383	BX908759.3	1.26725	1.43432
Nfu_g_1_019499	ENSDARG00000086881	IER2	1.29839	0.948922
Nfu_g_1_018181	ENSDARG00000076978	pmchl	1.41553	0.798458
Nfu_g_1_009181	ENSDARG00000079497	C5H8orf4 (1 of 2)	1.43031	1.16308
Nfu_g_1_017825	ENSDARG00000076395	nme8	1.50685	1.91836
Nfu_g_1_002766	ENSDARG00000067824	si:ch211-122m3.1	1.69762	3.01664
Nfu_g_1_008874	ENSDARG00000052690	ARRDC3	1.84984	1.16821
Nfu_g_1_002380	ENSDARG00000020761	arrdc2	2.32024	0.971355
Nfu_g_1_002271	ENSDARG00000020761	arrdc2	2.65483	0.864827
Nfu_g_1_012746	ENSDARG00000042934	ctgfa	2.78541	0.926177

## Sheet: Sheet2
TYPE 2 GENE LIST
gene_ID	zebrafish ortholog	zebrafish gene symbol	logFC sponge	log2FC age
Nfu_g_1_022803	ENSDARG00000002956	ITGAM	-1.84813	1.12555
Nfu_g_1_016080	ENSDARG00000061810	si:dkey-110c1.10	-1.31566	1.30416
Nfu_g_1_005751	ENSDARG00000076004	ppp2r3b	-1.18924	0.615838
Nfu_g_1_015037	ENSDARG00000057352	slc25a29	-0.820336	0.721968
Nfu_g_1_015217	ENSDARG00000090665	CABZ01063203.1	-0.802167	1.50289
Nfu_g_1_010052	ENSDARG00000023952	fam167ab	-0.796448	0.910028
Nfu_g_1_017821	ENSDARG00000061436	col6a2	-0.782065	0.842991
Nfu_g_1_020949	ENSDARG00000057933	OGFR (2 of 4)	-0.759272	0.483725
Nfu_g_1_016856	ENSDARG00000091020	FAM83A	-0.731332	0.717477
Nfu_g_1_003127	ENSDARG00000062445	PIAS1 (1 of 2)	-0.698657	0.55221
Nfu_g_1_021420	ENSDARG00000010255	bin2b	-0.697964	1.13485
Nfu_g_1_015436			-0.661977	1.83377
Nfu_g_1_015054	ENSDARG00000054312	slc38a6	-0.627192	0.777581
Nfu_g_1_000344	ENSDARG00000016749	slco1c1	-0.626205	0.615658
Nfu_g_1_018293	ENSDARG00000008637	MTTP	-0.61725	0.725555
Nfu_g_1_008974	ENSDARG00000040002	pnpla7b	-0.616365	0.708528
Nfu_g_1_005726	ENSDARG00000069920	cox17	-0.579139	0.512328
Nfu_g_1_022170	ENSDARG00000001154	rimbp2	-0.562599	0.676989
Nfu_g_1_023015	ENSDARG00000045156	rgs9b	-0.545526	0.590194
Nfu_g_1_008563	ENSDARG00000062855	plekhg7	-0.492274	1.01993
Nfu_g_1_018582	ENSDARG00000005786	ppm1f	-0.487155	0.800455
Nfu_g_1_018107	ENSDARG00000015709	hsd17b12a	-0.481618	0.481287
Nfu_g_1_003374	ENSDARG00000006526	fn1b	-0.481089	0.569197
Nfu_g_1_011928	ENSDARG00000061544	ANO6	-0.46798	0.513171
Nfu_g_1_019124	ENSDARG00000074443	GAS7 (1 of 2)	-0.463638	0.683725
Nfu_g_1_022099	ENSDARG00000026964	hk2	-0.457449	0.77029
Nfu_g_1_001874	ENSDARG00000076916	magi3	-0.456466	0.53334
Nfu_g_1_013798	ENSDARG00000043313	ank2b	-0.456043	0.519706
Nfu_g_1_017524	ENSDARG00000017500	rock2a	-0.441611	0.587113
Nfu_g_1_015569	ENSDARG00000058032	si:dkey-6n6.2	-0.430935	0.489569
Nfu_g_1_020358	ENSDARG00000055900	zswim5	-0.428908	0.960998
Nfu_g_1_001918	ENSDARG00000077633	si:ch211-66g24.1	-0.420316	0.707131
Nfu_g_1_016478	ENSDARG00000058090	WDR65	-0.415377	0.694855
Nfu_g_1_017559	ENSDARG00000060649	lrp2a	-0.41229	0.523447

## Sheet: Sheet3
TYPE 3 GENE LIST
gene_ID	zebrafish ortholog	zebrafish gene symbol	logFC sponge	log2FC age
Nfu_g_1_019840	ENSDARG00000052816	shmt1	-2.89258	-1.19866
Nfu_g_1_007783	ENSDARG00000003931	cndp2	-2.22717	-1.06884
Nfu_g_1_015550	ENSDARG00000078654	tpx2	-1.70085	-3.81494
Nfu_g_1_002429	ENSDARG00000071442	aspm	-1.6784	-4.47377
Nfu_g_1_017355	ENSDARG00000079946	SQLE (1 of 2)	-1.6461	-3.19764
Nfu_g_1_015239	ENSDARG00000005454	tacc3	-1.51509	-3.88534
Nfu_g_1_019726	ENSDARG00000038066	kpna2	-1.34573	-3.04595
Nfu_g_1_002076	ENSDARG00000055133	cenpf	-1.25065	-3.54326
Nfu_g_1_010691	ENSDARG00000093572	lamc3	-1.23389	-0.941142
Nfu_g_1_022855	ENSDARG00000091150	MKI67	-1.21663	-4.8923
Nfu_g_1_012154	ENSDARG00000010948	kif11	-1.04162	-4.44875
Nfu_g_1_007229	ENSDARG00000058471	plk1	-0.989967	-4.01326
Nfu_g_1_015581	ENSDARG00000011510	rcc2	-0.986109	-1.20899
Nfu_g_1_001804	ENSDARG00000069044	agpat4	-0.959821	-0.7061
Nfu_g_1_000450	ENSDARG00000063385	CENPE	-0.956626	-2.23421
Nfu_g_1_004110	ENSDARG00000042641	cyp51	-0.951254	-0.924021
Nfu_g_1_021181	ENSDARG00000009733	KIF21B	-0.931643	-1.08738
Nfu_g_1_010847	ENSDARG00000052738	hmgcs1	-0.909772	-0.892162
Nfu_g_1_011320	ENSDARG00000010571	ezh2	-0.859403	-1.5428
Nfu_g_1_023494	ENSDARG00000060081	crb2b	-0.856919	-1.13069
Nfu_g_1_018583	ENSDARG00000052734	hmgcra	-0.839078	-1.42522
Nfu_g_1_013782	ENSDARG00000017744	smc2	-0.827065	-4.11693
Nfu_g_1_007183	ENSDARG00000089904	CD97 (1 of 3)	-0.79367	-0.572035
Nfu_g_1_005401	ENSDARG00000055113	pom121	-0.775622	-0.466303
Nfu_g_1_008326	ENSDARG00000076624	ptprb	-0.754983	-0.519959
Nfu_g_1_012081	ENSDARG00000077905	si:ch73-211l23.1	-0.736051	-0.6231
Nfu_g_1_021051	ENSDARG00000032264	mybl2	-0.733945	-3.35412
Nfu_g_1_015479	ENSDARG00000012449	CCDC120 (2 of 2)	-0.730675	-0.628311
Nfu_g_1_016944	ENSDARG00000010792	cdc25	-0.720298	-1.66144
Nfu_g_1_019556	ENSDARG00000079366	AL929222.1	-0.719251	-0.895017
Nfu_g_1_013926	ENSDARG00000070907	lcor	-0.714705	-0.485288
Nfu_g_1_000029	ENSDARG00000016141	slc6a2	-0.698967	-0.547366
Nfu_g_1_000804	ENSDARG00000007278	ect2	-0.69612	-1.19114
Nfu_g_1_005973	ENSDARG00000062696	DGKG	-0.693427	-0.753739
Nfu_g_1_011781	ENSDARG00000007523	mll5	-0.691465	-0.506676
Nfu_g_1_015530	ENSDARG00000063373	ERMP1 (2 of 2)	-0.690439	-1.19394
Nfu_g_1_003183	ENSDARG00000039452	hk1	-0.688547	-0.867562
Nfu_g_1_014323	ENSDARG00000004635	epha7	-0.678621	-1.08652
Nfu_g_1_007312	ENSDARG00000090419	CABZ01078499.2	-0.673563	-0.729789
Nfu_g_1_001868	ENSDARG00000076564	hspg2	-0.669551	-0.490383
Nfu_g_1_000520	ENSDARG00000061928	CU655961.2	-0.662349	-2.5144
Nfu_g_1_001144	ENSDARG00000070656	si:ch211-69g19.2	-0.6601	-2.58072
Nfu_g_1_023311	ENSDARG00000011597	atxn2l	-0.659788	-0.548908
Nfu_g_1_018240	ENSDARG00000076063	tprn	-0.659748	-0.479937
Nfu_g_1_022521	ENSDARG00000062485	dock11	-0.658083	-0.669555
Nfu_g_1_007758	ENSDARG00000090142	BX000348.3	-0.657514	-0.55307
Nfu_g_1_017099	ENSDARG00000075823	ZNF608	-0.656569	-0.545762
Nfu_g_1_019651	ENSDARG00000061108	ep300b	-0.655518	-0.517309
Nfu_g_1_003805	ENSDARG00000062325	shank2	-0.651245	-0.545862
Nfu_g_1_009906	ENSDARG00000004074	bach2b	-0.64655	-0.548306
Nfu_g_1_020522	ENSDARG00000075354	ESPL1	-0.636715	-2.55162
Nfu_g_1_010387	ENSDARG00000055825	celsr3	-0.630718	-0.915446
Nfu_g_1_011803	ENSDARG00000045789	srgap2b	-0.629859	-1.00114
Nfu_g_1_007180	ENSDARG00000062929	FAM83G (1 of 2)	-0.629351	-0.885753
Nfu_g_1_019785	ENSDARG00000077361	BPTF	-0.623017	-0.913336
Nfu_g_1_019893	ENSDARG00000031222	lhx2b	-0.621777	-0.657442
Nfu_g_1_017521	ENSDARG00000017696	diexf	-0.621528	-0.684968
Nfu_g_1_001446	ENSDARG00000077404	ncoa3	-0.617456	-0.519715
Nfu_g_1_022355	ENSDARG00000010770	sox19a	-0.616927	-0.565295
Nfu_g_1_015165	ENSDARG00000031506	flvcr2b	-0.604441	-0.700771
Nfu_g_1_008503	ENSDARG00000005993	prc1b	-0.604165	-2.50952
Nfu_g_1_015523			-0.604113	-0.681504
Nfu_g_1_017793	ENSDARG00000038446	nrp2b	-0.600488	-1.13449
Nfu_g_1_001535	ENSDARG00000079148	nckap5l	-0.600476	-0.807822
Nfu_g_1_009622	ENSDARG00000002031	tox4	-0.595852	-0.63523
Nfu_g_1_008987	ENSDARG00000061052	nipblb	-0.59544	-0.52665
Nfu_g_1_011927	ENSDARG00000058259	celsr1b	-0.595117	-1.00816
Nfu_g_1_007336	ENSDARG00000086099	scarb2	-0.589975	-1.89692
Nfu_g_1_019544	ENSDARG00000038139	PDGFB (1 of 3)	-0.584804	-0.523276
Nfu_g_1_021831	ENSDARG00000074229	PRR12 (1 of 2)	-0.582735	-0.70587
Nfu_g_1_004480	ENSDARG00000016300	ebf3	-0.579686	-0.755142
Nfu_g_1_008198	ENSDARG00000077270	INCENP	-0.575903	-2.19128
Nfu_g_1_001872	ENSDARG00000076564	hspg2	-0.575813	-0.898355
Nfu_g_1_020462	ENSDARG00000040041	mcm4	-0.573759	-3.85456
Nfu_g_1_009007	ENSDARG00000058369	mex3b	-0.572175	-0.466237
Nfu_g_1_023269	ENSDARG00000026834	cdr2l	-0.571456	-0.799734
Nfu_g_1_008513	ENSDARG00000077237	RFX7 (1 of 2)	-0.56679	-0.967687
Nfu_g_1_008054	ENSDARG00000041572	zfpm1	-0.566164	-0.568069
Nfu_g_1_001669	ENSDARG00000052402	dnmt3b	-0.565671	-1.93305
Nfu_g_1_011693	ENSDARG00000076624	ptprb	-0.565452	-0.557501
Nfu_g_1_009887	ENSDARG00000008976	mdn1	-0.565443	-1.0087
Nfu_g_1_000339	ENSDARG00000061394	baz1b	-0.560339	-0.931582
Nfu_g_1_005913	ENSDARG00000055009	col4a1	-0.559799	-1.62254
Nfu_g_1_006022	ENSDARG00000078582	myo16	-0.55899	-0.746379
Nfu_g_1_009262	ENSDARG00000060010	iqgap2	-0.558119	-0.981705
Nfu_g_1_005538	ENSDARG00000014013	lbr	-0.557713	-1.88132
Nfu_g_1_008711	ENSDARG00000062463	zc3h12b	-0.556621	-0.656096
Nfu_g_1_022490	ENSDARG00000023537	ahr1b	-0.554769	-0.654043
Nfu_g_1_018352	ENSDARG00000057918	tsc1b	-0.554401	-0.640363
Nfu_g_1_006814	ENSDARG00000044281	erbb2ip	-0.554152	-0.689441
Nfu_g_1_007860	ENSDARG00000074166	birc6	-0.553721	-1.13011
Nfu_g_1_010362	ENSDARG00000075774	FOXJ3	-0.552714	-0.512245
Nfu_g_1_017043	ENSDARG00000052094	notch1b	-0.551701	-0.622698
Nfu_g_1_008620	ENSDARG00000038188	RELN (2 of 2)	-0.550659	-0.477765
Nfu_g_1_006050	ENSDARG00000086795	TTF2	-0.548429	-1.59618
Nfu_g_1_019919	ENSDARG00000002215	rtca	-0.546957	-0.584468
Nfu_g_1_020965	ENSDARG00000060372	PLXNA2	-0.54337	-0.84439
Nfu_g_1_018871	ENSDARG00000070239	casc5	-0.543056	-2.66277
Nfu_g_1_000485	ENSDARG00000004445	CABZ01031627.1	-0.542104	-1.49901
Nfu_g_1_004501	ENSDARG00000034268	slit3	-0.540902	-0.601561
Nfu_g_1_010570	ENSDARG00000063054	shank3b	-0.53389	-0.951823
Nfu_g_1_007306	ENSDARG00000061308	crebbpa	-0.532957	-0.515091
Nfu_g_1_003158	ENSDARG00000062721	dennd4a	-0.532479	-1.0463
Nfu_g_1_012831	ENSDARG00000061479	thsd7a	-0.530497	-0.701719
Nfu_g_1_018136	ENSDARG00000015536	sox6	-0.529533	-0.487511
Nfu_g_1_020171	ENSDARG00000014280	dlgap1a	-0.529448	-0.54854
Nfu_g_1_004261	ENSDARG00000045665	FAT4	-0.527992	-1.16074
Nfu_g_1_013351	ENSDARG00000071374	lrrtm2	-0.527628	-0.819581
Nfu_g_1_000224	ENSDARG00000074481	ulk1b	-0.526259	-0.497474
Nfu_g_1_017428	ENSDARG00000039134	MTR	-0.525647	-0.726427
Nfu_g_1_002020	ENSDARG00000060372	PLXNA2	-0.524285	-0.480122
Nfu_g_1_002069	ENSDARG00000004861	esrrga	-0.523295	-1.27153
Nfu_g_1_007052	ENSDARG00000069989	bnc2	-0.521566	-0.940648
Nfu_g_1_004485	ENSDARG00000062868	eea1	-0.521421	-0.659943
Nfu_g_1_020032	ENSDARG00000006200	EIF4G1 (1 of 3)	-0.518638	-0.781844
Nfu_g_1_020163	ENSDARG00000087332	MEX3D	-0.517297	-1.23181
Nfu_g_1_019973	ENSDARG00000059567	CU570691.1	-0.516974	-0.512107
Nfu_g_1_011004	ENSDARG00000089999	IQGAP3	-0.516828	-2.71601
Nfu_g_1_005092			-0.515163	-0.876012
Nfu_g_1_010932	ENSDARG00000016736	bcan	-0.515142	-0.816259
Nfu_g_1_005277	ENSDARG00000060330	si:ch211-284e13.4	-0.51488	-0.492646
Nfu_g_1_004019	ENSDARG00000073681	ZFHX3 (1 of 2)	-0.513302	-0.763808
Nfu_g_1_004778	ENSDARG00000074990	BEND4	-0.513164	-0.669393
Nfu_g_1_016252	ENSDARG00000063535	chd4a	-0.51128	-1.27921
Nfu_g_1_022906	ENSDARG00000016156	fam53b	-0.510985	-0.712387
Nfu_g_1_008462	ENSDARG00000062401	znf319	-0.510511	-0.585805
Nfu_g_1_006641	ENSDARG00000056740	tmeff1	-0.510096	-1.10568
Nfu_g_1_001802	ENSDARG00000079879	arid1aa	-0.510059	-0.597372
Nfu_g_1_017575	ENSDARG00000074143	myo10l3	-0.508625	-0.67767
Nfu_g_1_005098	ENSDARG00000069066	NUFIP2	-0.508032	-0.557286
Nfu_g_1_004704	ENSDARG00000060016	nsd1a	-0.504779	-0.953298
Nfu_g_1_022158	ENSDARG00000094380	zzef1	-0.504543	-0.759529
Nfu_g_1_015179	ENSDARG00000074786	SCAF8	-0.504299	-0.572962
Nfu_g_1_004031	ENSDARG00000077791	BRSK2 (1 of 2)	-0.50259	-0.509176
Nfu_g_1_000170	ENSDARG00000075806	kirrel3a	-0.501062	-0.515212
Nfu_g_1_001217	ENSDARG00000012367	TRIM46 (2 of 2)	-0.494096	-0.677665
Nfu_g_1_010724	ENSDARG00000004774	wdr36	-0.491291	-0.484923
Nfu_g_1_012400	ENSDARG00000062693	nrxn3b	-0.490658	-0.633584
Nfu_g_1_005562	ENSDARG00000019426	TRIO (1 of 2)	-0.488646	-0.691065
Nfu_g_1_002651	ENSDARG00000061590	CACHD1	-0.487368	-0.608693
Nfu_g_1_015415	ENSDARG00000074723	si:dkey-176g1.7	-0.486407	-0.791719
Nfu_g_1_012917	ENSDARG00000060041	LIG1	-0.481821	-0.717313
Nfu_g_1_016200	ENSDARG00000063054	shank3b	-0.480489	-0.456104
Nfu_g_1_000665	ENSDARG00000003938	rpa1	-0.479987	-2.60677
Nfu_g_1_012326			-0.47879	-0.587814
Nfu_g_1_018347	ENSDARG00000008937	neo1	-0.478696	-1.08698
Nfu_g_1_000255	ENSDARG00000038882	smc4	-0.478246	-2.41789
Nfu_g_1_006777	ENSDARG00000090451	CU929520.1	-0.477839	-0.619178
Nfu_g_1_018388	ENSDARG00000002271	zfand5b	-0.475028	-0.445939
Nfu_g_1_008970	ENSDARG00000078817	rnf165b	-0.474461	-0.490165
Nfu_g_1_009907	ENSDARG00000008976	mdn1	-0.473602	-0.806495
Nfu_g_1_006106			-0.472993	-0.525514
Nfu_g_1_002519	ENSDARG00000033589	EPHB3 (1 of 2)	-0.472802	-0.527883
Nfu_g_1_000735	ENSDARG00000018460	mbnl2	-0.472687	-0.868733
Nfu_g_1_005437	ENSDARG00000018434	larp1	-0.471275	-0.491348
Nfu_g_1_023401	ENSDARG00000076434	ARHGAP22 (2 of 2)	-0.47098	-1.20533
Nfu_g_1_016165	ENSDARG00000088396	SIPA1L2 (1 of 2)	-0.469	-0.725234
Nfu_g_1_019289	ENSDARG00000004291	hecw1	-0.467457	-0.663444
Nfu_g_1_003752	ENSDARG00000077162		-0.467345	-1.0466
Nfu_g_1_012689	ENSDARG00000039784	toporsa	-0.461819	-0.808151
Nfu_g_1_015859	ENSDARG00000060148	sh3pxd2aa	-0.461593	-0.546959
Nfu_g_1_015483	ENSDARG00000017473	fgd1	-0.458315	-1.38259
Nfu_g_1_023281	ENSDARG00000006260	tuba8l4	-0.45617	-1.7943
Nfu_g_1_018215	ENSDARG00000018721	npnt	-0.454482	-0.834717
Nfu_g_1_017891	ENSDARG00000043004	si:dkeyp-117h8.4	-0.454323	-0.902027
Nfu_g_1_018062	ENSDARG00000086931	CABZ01029822.1	-0.453215	-1.51913
Nfu_g_1_023533	ENSDARG00000012081	kif3b	-0.453086	-0.59423
Nfu_g_1_013008	ENSDARG00000074040	EP400	-0.45264	-0.725572
Nfu_g_1_012338	ENSDARG00000028533	macf1	-0.451546	-0.496256
Nfu_g_1_006040	ENSDARG00000078593	vwa8	-0.45088	-1.70484
Nfu_g_1_019041	ENSDARG00000071331	ryr3	-0.446849	-0.516263
Nfu_g_1_001934	ENSDARG00000036826	ankrd52	-0.445802	-0.635236
Nfu_g_1_007284	ENSDARG00000070162	stox2	-0.445052	-0.541343
Nfu_g_1_019101	ENSDARG00000015566	dnmt3ab	-0.443594	-2.00412
Nfu_g_1_015597	ENSDARG00000007172	plxna3	-0.442507	-0.695467
Nfu_g_1_005753	ENSDARG00000001220	mycbp2	-0.440373	-0.47753
Nfu_g_1_006429	ENSDARG00000078915	mmp17a	-0.439998	-0.495441
Nfu_g_1_020332	ENSDARG00000093357	NYAP2 (2 of 2)	-0.439987	-0.469475
Nfu_g_1_012686	ENSDARG00000078908	FBXO41	-0.438895	-0.522606
Nfu_g_1_015711	ENSDARG00000076041	WWC1	-0.438665	-0.603588
Nfu_g_1_006108	ENSDARG00000009958	cbl	-0.437716	-0.822406
Nfu_g_1_009727	ENSDARG00000008209	myt1la	-0.437349	-0.529267
Nfu_g_1_010216	ENSDARG00000016782	huwe1	-0.436695	-0.610203
Nfu_g_1_011681	ENSDARG00000087887	PHF21B (2 of 2)	-0.434922	-0.808165
Nfu_g_1_004364	ENSDARG00000036175	pcdh1b	-0.434747	-0.802843
Nfu_g_1_012275	ENSDARG00000059888	EIF2C3 (1 of 2)	-0.433981	-1.07721
Nfu_g_1_015743	ENSDARG00000075754	mri1	-0.433193	-1.46826
Nfu_g_1_021265	ENSDARG00000078011	NAV1 (3 of 3)	-0.433064	-1.21291
Nfu_g_1_014705	ENSDARG00000070162	stox2	-0.432776	-0.776425
Nfu_g_1_005736	ENSDARG00000091342	adcy5	-0.431081	-0.503394
Nfu_g_1_014349	ENSDARG00000004151	rab23	-0.429507	-0.804959
Nfu_g_1_018520	ENSDARG00000054570	smg1	-0.428446	-1.02665
Nfu_g_1_001311	ENSDARG00000078125	RUSC1	-0.427605	-0.697333
Nfu_g_1_017504	ENSDARG00000054253	sobpa	-0.426826	-0.866014
Nfu_g_1_006102	ENSDARG00000053617	camk2a	-0.426504	-0.788382
Nfu_g_1_016646	ENSDARG00000074166	birc6	-0.425821	-0.697638
Nfu_g_1_015561	ENSDARG00000056695	phc2a	-0.424905	-0.543379
Nfu_g_1_014732	ENSDARG00000073841	herc2	-0.424175	-0.787099
Nfu_g_1_009325	ENSDARG00000028056	kntc1	-0.423411	-3.22386
Nfu_g_1_019073	ENSDARG00000074515	CABZ01076431.1	-0.422191	-0.499236
Nfu_g_1_021849	ENSDARG00000063056	CR407704.1	-0.421129	-0.485215
Nfu_g_1_000489	ENSDARG00000030913	zgc:152873	-0.420615	-0.636789
Nfu_g_1_022187	ENSDARG00000078430	tiam1a	-0.418921	-0.560568
Nfu_g_1_007739	ENSDARG00000075461	suv420h2	-0.418894	-0.48128
Nfu_g_1_015809	ENSDARG00000052866	htt	-0.417297	-0.456444
Nfu_g_1_008911	ENSDARG00000055900	zswim5	-0.415317	-0.76599
Nfu_g_1_002280	ENSDARG00000042729	kdm4b	-0.415148	-0.544738
Nfu_g_1_000649			-0.414863	-0.691276
Nfu_g_1_010072	ENSDARG00000024619	FOXO6 (1 of 2)	-0.414788	-0.690617
Nfu_g_1_006086			-0.414383	-0.531818
Nfu_g_1_016674	ENSDARG00000037122	ODZ2 (3 of 3)	-0.414176	-0.65244
Nfu_g_1_021052	ENSDARG00000009941	erc1a	-0.414131	-0.625229
Nfu_g_1_008660	ENSDARG00000040982	fgf14	-0.412899	-0.741722
Nfu_g_1_006966	ENSDARG00000004184	nf1b	-0.412465	-0.803832
Nfu_g_1_000685	ENSDARG00000078366	robo2	-0.41129	-0.81151
Nfu_g_1_001216	ENSDARG00000019658	pou2f2b	-0.41115	-1.09258
Nfu_g_1_013517	ENSDARG00000045127	FAM53C	-0.410859	-0.497552
Nfu_g_1_022513	ENSDARG00000011188	acvr2a	-0.410457	-0.675776
Nfu_g_1_013738	ENSDARG00000069619	atf7ip	-0.410412	-0.574994
Nfu_g_1_021433	ENSDARG00000063031	rad54l2	-0.407834	-0.660199
Nfu_g_1_015431	ENSDARG00000079731	kif13ba	-0.407337	-0.594203
Nfu_g_1_009247	ENSDARG00000062646	tet3	-0.407302	-0.989417
Nfu_g_1_018036	ENSDARG00000063390	pvrl2l	-0.406639	-0.653632
Nfu_g_1_018205	ENSDARG00000079552	maml3	-0.406079	-0.473377
Nfu_g_1_003171	ENSDARG00000012949	SCML2	-0.406061	-0.492815
Nfu_g_1_016130	ENSDARG00000059116	HEATR5B	-0.405344	-0.547516
Nfu_g_1_008632	ENSDARG00000061732	si:dkey-1h24.3	-0.403995	-0.765717
Nfu_g_1_014707	ENSDARG00000079781	SLITRK4	-0.402681	-0.548852
Nfu_g_1_019355	ENSDARG00000077226	smarca4	-0.40181	-1.1516
Nfu_g_1_012555	ENSDARG00000078088	CR339051.1	-0.401408	-0.492022
Nfu_g_1_020280	ENSDARG00000032317	tox	-0.401183	-0.756564

## Sheet: Sheet4
TYPE 4 GENE LIST
gene_ID	zebrafish ortholog	zebrafish gene symbol	logFC sponge	log2FC age
Nfu_g_1_003742	ENSDARG00000077256	nat8l	0.414851	-0.640708
Nfu_g_1_003524	ENSDARG00000070826	bpgm	0.442906	-0.737516
Nfu_g_1_018476	ENSDARG00000043497	scrn2	0.445905	-0.645522
Nfu_g_1_020311	ENSDARG00000061196	emilin2a	0.466366	-1.78964
Nfu_g_1_002740	ENSDARG00000078026	zcchc24	0.468791	-0.506506
Nfu_g_1_009767	ENSDARG00000056091	cttnbp2nl	0.47334	-0.487379
Nfu_g_1_005157	ENSDARG00000056929	kdm6bb	0.498078	-0.938716
Nfu_g_1_010152	ENSDARG00000071026	mllt11	0.507258	-0.542887
Nfu_g_1_018501	ENSDARG00000037961	rcn3	0.517761	-1.52583
Nfu_g_1_012946	ENSDARG00000036279	lamc1	0.518323	-0.980242
Nfu_g_1_020593	ENSDARG00000058784	tfr1a	0.525845	-1.21627
Nfu_g_1_007398	ENSDARG00000052846	fsta	0.527128	-0.613554
Nfu_g_1_007150	ENSDARG00000037870	actb2	0.530522	-0.944706
Nfu_g_1_022289	ENSDARG00000005335	slc22a4	0.557994	-1.70392
Nfu_g_1_017844	ENSDARG00000009978	icn	0.558603	-1.46805
Nfu_g_1_001147	ENSDARG00000040298	apoa4	0.567894	-0.591311
Nfu_g_1_002532	ENSDARG00000035859	angptl4	0.579784	-0.9743
Nfu_g_1_008676	ENSDARG00000074031	FASTKD2	0.588045	-0.572922
Nfu_g_1_020807	ENSDARG00000074094	tgm2b	0.599404	-0.863841
Nfu_g_1_002596	ENSDARG00000010312	cp	0.608528	-0.969869
Nfu_g_1_011723	ENSDARG00000015053	grip1	0.625658	-1.23281
Nfu_g_1_020172	ENSDARG00000037345	THEM6 (1 of 2)	0.628558	-0.686949
Nfu_g_1_018615	ENSDARG00000061992	dot1l	0.631383	-0.603599
Nfu_g_1_015533	ENSDARG00000033567	fkbp1ab	0.636201	-0.520491
Nfu_g_1_008939	ENSDARG00000012426	nefl	0.676926	-0.846033
Nfu_g_1_010494	ENSDARG00000016830	rimkla	0.677962	-0.491842
Nfu_g_1_006927	ENSDARG00000073928	mrc1a	0.785129	-1.00579
Nfu_g_1_020776	ENSDARG00000038475	acy1	0.832259	-0.575285
Nfu_g_1_005244	ENSDARG00000014745	epd	0.877311	-0.618173
Nfu_g_1_005555	ENSDARG00000069133	mstnb	0.899776	-1.00427
Nfu_g_1_020367	ENSDARG00000016771	tfa	0.904919	-0.892513
Nfu_g_1_001285	ENSDARG00000055901	steap4	1.0253	-0.880682
Nfu_g_1_018510	ENSDARG00000060246	slc16a6b	1.12325	-0.606286
Nfu_g_1_009697	ENSDARG00000007377	odc1	1.22476	-1.69434
Nfu_g_1_022942	ENSDARG00000038559	h1f0	1.5926	-1.35811
