# Supplementary material for: MicroRNA miR-29 controls a compensatory response to limit neuronal iron accumulation during adult life and aging
Source: BMC Biol. 2017 Feb 13;15:9. doi: 10.1186/s12915-017-0354-x (PMC5304403; doi:10.1186/s12915-017-0354-x)
Supplement: Additional file 11: — Supporting Data: Raw quantitative PCR data relative to Figs. 1b and 6c–e, g, h. (XLSX 50 kb) [file 12915_2017_354_MOESM11_ESM.xlsx]

## Sheet: figure 1b
Age dependent pri-mir-29 regulation.
							delta CT				2^-delta
	Age (d)	TBP	Pri-mir-29-2	pri-mir-29-1	pri-mir-29-3
R2	3 weeks	25.2161	25.7827	29.7032	27.4485		0.566567	4.48711	2.23239		0.675221	0.0445908	0.212806
R3	3 weeks	25.1568	25.8048	29.0498	27.7273		0.647995	3.89294	2.57044		0.638166	0.0673146	0.168353
R4	3 weeks	25.1596	26.2111	25.6457	28.3468		1.05146	0.486094	3.18713		0.48248	0.713955	0.109794
R5	3 weeks	25.4998	26.1237	29.5625	28.24		0.623967	4.06273	2.74024		0.648884	0.0598405	0.14966
R6	5 weeks	25.0808	26.0009	30.1678	28.3235		0.920049	5.08701	3.24265		0.528491	0.0294209	0.105649
R7	5 weeks	25.4168	25.8903	30.0425	28.6823		0.473541	4.6257	3.26553		0.720195	0.0405067	0.103987
R9	5 weeks	24.9993	26.1848	29.6443	27.7924		1.18553	4.64495	2.79308		0.439663	0.0399697	0.144278
R10	5 weeks	25.6744	26.07	30.3013	28.6993		0.395584	4.62692	3.02487		0.760182	0.0404724	0.122864
R16	12 weeks	24.8322	22.474	27.5629	25.2225		-2.35827	2.7307	0.390252		5.12754	0.150653	0.762997
R17	12 weeks	24.6366	22.4794	27.3304	26.2413		-2.1572	2.6938	1.60468		4.46048	0.154555	0.328809
R18	12 weeks	24.7902	22.9014	27.4009	25.6184		-1.88877	2.61068	0.828201		3.70318	0.163722	0.563231
R19	12 weeks	24.5851	21.8458	22.7597	23.0666		-2.73927	-1.82543	-1.5185		6.67734	3.54412	2.86493
R20	12 weeks	24.0468	22.0012	27.0587	26.0248		-2.04554	3.01189	1.978		4.12828	0.123974	0.253841
R11	27 weeks	25.9854	21.9051	27.4966	26.1857		-4.08029	1.51127	0.200307		16.9157	0.350802	0.870365
R12	27 weeks	26.5045	22.7383	29.0763	29.1686		-3.76624	2.57179	2.66413		13.6066	0.168195	0.157768
R13	27 weeks	26.1005	21.9776	27.8492	26.9346		-4.12288	1.74869	0.834049		17.4224	0.297572	0.560953
R14	27 weeks	26.7534	22.8874	28.5171	26.986		-3.86603	1.76365	0.232603		14.5812	0.294502	0.851098
R15	27 weeks	25.6125	22.6911	27.929	23.973		-2.92138	2.3165	-1.63954		7.57572	0.200754	3.11566
R21	39 weeks	24.3915	22.0667	28.3632	25.7744		-2.32485	3.97163	1.38291		5.01015	0.0637412	0.383444
R22	39 weeks	24.5915	21.2853	26.9091	25.6679		-3.30628	2.3176	1.07632		9.89213	0.200601	0.474238
R23	39 weeks	24.7556	21.642	23.4635	25.7626		-3.11355	-1.29209	1.00703		8.65513	2.44882	0.497571
R24	39 weeks	24.4618	21.9639	27.7511	25.9656		-2.49797	3.28931	1.50381		5.64889	0.102287	0.35262
R25	39 weeks	24.645	21.6072	22.934	22.9033		-3.03785	-1.711	-1.74178		8.21265	3.27387	3.34449

## Sheet: figure 6c
Iron dependent mir-29 induction
TBP	CT	Amplification efficiency	average ct		primary transcript mir-29-2	CT	Amplification efficiency	average ct		Dct	2^-Dct	avarage 2^-dCT	ddCT
ctrl tbp 1	20.5	1.84	20.5		ctrl pri-29 1	19.7	1.79	19.7		-0.8	1.7411	1.74389	0.9984
ctrl tbp 1	20.5	1.81			ctrl pri-29 1	20	1.83								Table Analyzed	Data 1
ctrl tbp 1	20.5	1.83			ctrl pri-29 1	19.6	1.84
ctrl tbp 2	20.5	1.87	20.6		ctrl pri-29 2	19.9	1.8	19.7		-0.9	1.86607		1.07006		One-way analysis of variance
ctrl tbp 2	20.5	1.84			ctrl pri-29 2	19.8	1.81								P value	0.0004
ctrl tbp 2	20.9	1.86			ctrl pri-29 2	19.6	1.79								P value summary	***
ctrl tbp 3	20.7	1.82	20.6		ctrl pri-29 3	19.8	1.85	19.9		-0.7	1.6245		0.931541		Are means signif. different? (P < 0.05)	Yes
ctrl tbp 3	20.7	1.85			ctrl pri-29 3	19.7	1.81								Number of groups	7
ctrl tbp 3	20.6	1.84			ctrl pri-29 3	20.2	1.85								F	8.715
4 hours tbp 1	20.4	1.84	20.4		4 hours pri-29 1	19.2	1.79	19.5		-0.9	1.86607		1.07006		R square	0.7888
4 hours tbp 1	20.5	1.81			4 hours pri-29 1	19.6	1.85
4 hours tbp 1	20.5	1.81			4 hours pri-29 1	19.9	1.86								ANOVA Table	SS	df	MS
4 hours tbp 2	20.4	1.87	20.4		4 hours pri-29 2	19.8	1.8	19.7		-0.7	1.6245		0.931541		Treatment (between columns)	17.9	6	2.983
4 hours tbp 2	20.4	1.86			4 hours pri-29 2	19.5	1.85								Residual (within columns)	4.791	14	0.3422
4 hours tbp 2	20.6	1.86			4 hours pri-29 2	19.8	1.8								Total	22.69	20
4 hours tbp 3	20.7	1.8	20.6		4 hours pri-29 3	19.6	1.83	19.9		-0.7	1.6245		0.931541
4 hours tbp 3	20.7	1.82			4 hours pri-29 3	20.4	1.8								Tukey's Multiple Comparison Test	Mean Diff,	q	Significant? P < 0,05?	Summary	95% CI of diff
4 hours tbp 3	20.6	1.84			4 hours pri-29 3	19.8	1.85								Column A vs Column B	0.02229	0.06598	No	ns	-1,609 to 1,653
8 hours tbp 1	20.6	1.84	20.5		8 hours pri-29 1	19.5	1.79	19.5		-1	2		1.14686		Column A vs Column C	-0.09737	0.2883	No	ns	-1,728 to 1,534
8 hours tbp 1	20.5	1.82			8 hours pri-29 1	19.4	1.83								Column A vs Column D	-0.2311	0.6844	No	ns	-1,862 to 1,400
8 hours tbp 1	20.5	1.82			8 hours pri-29 1	19.6	1.84								Column A vs Column E	-0.9138	2.706	No	ns	-2,545 to 0,7172
8 hours tbp 2	20.5	1.82	20.6		8 hours pri-29 2	19.5	1.8	19.6		-1	2		1.14686		Column A vs Column F	-2.663	7.883	Yes	**	-1,862 to 1,400
8 hours tbp 2	20.8	1.86			8 hours pri-29 2	19.7	1.81								Column A vs Column G	-1.403	4.155	Yes	*	-3,034 to 0,2275
8 hours tbp 2	20.6	1.82			8 hours pri-29 2	19.7	1.79								Column B vs Column C	-0.1197	0.3543	No	ns	-1,751 to 1,511
8 hours tbp 3	20.4	1.83	20.4		8 hours pri-29 3	19.5	1.85	19.6		-0.8	1.7411		0.9984		Column B vs Column D	-0.2534	0.7503	No	ns	-1,884 to 1,378
8 hours tbp 3	20.4	1.82			8 hours pri-29 3	19.6	1.72								Column B vs Column E	-0.9361	2.772	No	ns	-2,567 to 0,6949
8 hours tbp 3	20.6	1.81			8 hours pri-29 3	19.7	1.85								Column B vs Column F	-2.685	7.949	Yes	***	-4,316 to -1,054
12 hours tbp 1	20.6	1.84	20.4		12 hours pri-29 1	19.4	1.79	19.4		-1	2		1.14686		Column B vs Column G	-1.426	4.221	No	ns	-3,057 to 0,2053
12 hours tbp 1	20.3	1.82			12 hours pri-29 1	19.4	1.83								Column C vs Column D	-0.1338	0.3961	No	ns	-1,765 to 1,497
12 hours tbp 1	20.5	1.82			12 hours pri-29 1	19.6	1.84								Column C vs Column E	-0.8165	2.417	No	ns	-2,447 to 0,8146
12 hours tbp 2	20.5	1.82	20.6		12 hours pri-29 2	19.5	1.8	19.5		-1.1	2.14355		1.22918		Column C vs Column F	-2.565	7.595	Yes	**	-4,196 to -0,9341
12 hours tbp 2	20.8	1.86			12 hours pri-29 2	19.4	1.81								Column C vs Column G	-1.306	3.867	No	ns	-2,937 to 0,3249
12 hours tbp 2	20.5	1.82			12 hours pri-29 2	19.6	1.79								Column D vs Column E	-0.6827	2.021	No	ns	-2,314 to 0,9483
12 hours tbp 3	20.8	1.83	20.6		12 hours pri-29 3	19.5	1.85	19.4		-1.2	2.2974		1.3174		Column D vs Column F	-2.431	7.199	Yes	**	-4,062 to -0,8004
12 hours tbp 3	20.6	1.82			12 hours pri-29 3	19.6	1.81								Column D vs Column G	-1.172	3.471	No	ns	-2,803 to 0,4587
12 hours tbp 3	20.6	1.81			12 hours pri-29 3	19.2	1.85								Column E vs Column F	-1.749	5.177	Yes	*	-3,380 to -0,1177
24 hours tbp 1	21.2	1.78	21.2		24 hours pri-29 1	19.5	1.81	19.6		-1.6	3.03143		1.73832		Column E vs Column G	-0.4896	1.45	No	ns	-2,121 to 1,141
24 hours tbp 1	21.2	1.83			24 hours pri-29 1	19.6	1.8								Column F vs Column G	1.259	3.728	No	ns	-0,3720 to 2,890
24 hours tbp 1	21.3	1.8			24 hours pri-29 1	19.9	1.81
24 hours tbp 2	21.3	1.83	21.1		24 hours pri-29 2	19.9	1.79	19.4		-1.7	3.24901		1.86308
24 hours tbp 2	21.1	1.84			24 hours pri-29 2	20	1.77
24 hours tbp 2	21.1	1.8			24 hours pri-29 2	18.5	1.82
24 hours tbp 3	21.3	1.79	21.2		24 hours pri-29 3	19.6	1.81	19.3		-1.9	3.73213		2.14012
24 hours tbp 3	21.2	1.84			24 hours pri-29 3	19.5	1.81
24 hours tbp 3	21.3	1.81			24 hours pri-29 3	18.9	1.84
48 hours tbp 1	21.3	1.82	21.1		48 hours pri-29 1	18.8	1.79	19.1333		-1.96667	3.90864		2.24133
48 hours tbp 1	21.3	1.82			48 hours pri-29 1	19.1	1.81
48 hours tbp 1	21.2	1.84			48 hours pri-29 1	19.5	1.8
48 hours tbp 2	21.1	1.81	21.1		48 hours pri-29 2	18.5	1.81	18.5		-2.6	6.06287		3.47663
48 hours tbp 2	21.2	1.82			48 hours pri-29 2	18.5	1.8
48 hours tbp 2	21.1	1.8			48 hours pri-29 2	18.5	1.77
48 hours tbp 3	20.9	1.82	20.8		48 hours pri-29 3	17.9	1.81	17.6		-3.2	9.18959		5.26959
48 hours tbp 3	20.8	1.83			48 hours pri-29 3	17.8	1.82
48 hours tbp 3	20.8	1.84			48 hours pri-29 3	17.2	1.78
72 hours tbp 1	20.6	1.82	20.6		72 hours pri-29 1	18.7	1.79	18.3		-2.3	4.92458		2.8239
72 hours tbp 1	20.8	1.82			72 hours pri-29 1	18.6	1.81
72 hours tbp 1	20.6	1.85			72 hours pri-29 1	18.7	1.8
72 hours tbp 2	21.1	1.81	21.1		72 hours pri-29 2	18.6	1.81	19		-2.1	4.28709		2.45835
72 hours tbp 2	21.1	1.85			72 hours pri-29 2	18.7	1.8
72 hours tbp 2	21.2	1.8			72 hours pri-29 2	19.9	1.77
72 hours tbp 3	20.6	1.82	20.7		72 hours pri-29 3	18.6	1.81	18.6		-2.1	4.28709		2.45835
72 hours tbp 3	20.8	1.84			72 hours pri-29 3	18.4	1.82
72 hours tbp 3	20.8	1.84			72 hours pri-29 3	18.8	1.78

## Sheet: figure 6d
	Notho pri-mir-29, tbp LIVER
Name	average ct	Amplification efficiency			average ct	Amplification efficiency
tBP CTRL	26.5	1.81		TBP +iron	27.1	1.82
tBP CTRL	26.3	1.8		TBP +iron	26.5	1.82
tBP CTRL	26.5	1.83		TBP +iron	26.8	1.82
TBP CTRL	26.6	1.8		TBP +iron	26.8	1.82
tBP CTRL	26.5	1.82		TBP +iron	26.7	1.81		delta CT CTRL	delta CT +iron	2^-CT CTRL	2^-CT + iron	avarage 2^-CT CTRL	2^-ddCT
pri-mir-29-2 CTRL	26.7	1.78		pri-mir-29-2 +iron	25.2	1.82		0.2	-1.9	0.870551	3.73213	1.1575	3.2243
pri-mir-29-2 CTRL	26.4	1.8		pri-mir-29-2 +iron	24.2	1.81		0.1	-2.3	0.933033	4.92458		4.25449
pri-mir-29-2 CTRL	25.9	1.77		pri-mir-29-2 +iron	24.1	1.74		-0.6	-2.7	1.51572	6.49802		5.61383
pri-mir-29-2 CTRL	26.4	1.8		pri-mir-29-2 +iron	24.3	1.77		-0.2	-2.5	1.1487	5.65685		4.88713
pri-mir-29-2 CTRL	26.1	1.76		pri-mir-29-2 +iron	24.1	1.81		-0.4	-2.6	1.31951	6.06287		5.23789
pri-mir-29-3 CTRL	27.2	1.81		pri-mir-29-3 +iron	26.4	1.81		0.7	-0.7	0.615572	1.6245	0.797853	2.03609
pri-mir-29-3 CTRL	26.7	1.8		pri-mir-29-3 +iron	27.1	1.84		0.4	0.6	0.757858	0.659754		0.826911
pri-mir-29-3 CTRL	26.8	1.83		pri-mir-29-3 +iron	27.1	1.84		0.3	0.3	0.812252	0.812252		1.01805
pri-mir-29-3 CTRL	26.7	1.8		pri-mir-29-3 +iron	26.5	1.85		0.1	-0.3	0.933033	1.23114		1.54307
pri-mir-29-3 CTRL	26.7	1.83		pri-mir-29-3 +iron	26.7	1.82		0.2	0	0.870551	1		1.25336
pri-mir-29-1 CTRL	26.4	1.85		pri-mir-29-1 +iron	26.5	1.76		-0.1	-0.6	1.07177	1.51572	0.946207	1.60189
pri-mir-29-1 CTRL	26.7	1.84		pri-mir-29-1 +iron	26.8	1.82		0.4	0.3	0.757858	0.812252		0.85843
pri-mir-29-1 CTRL	26.9	1.86		pri-mir-29-1 +iron	26.8	1.82		0.4	0	0.757858	1		1.05685
pri-mir-29-1 CTRL	26.5	1.84		pri-mir-29-1 +iron	26.1	1.81		-0.1	-0.7	1.07177	1.6245		1.71686
pri-mir-29-1 CTRL	26.4	1.83		pri-mir-29-1 +iron	27.1	1.84		-0.1	0.4	1.07177	0.757858		0.800943
	Notho pri-mir-29, tbp BRAIN
Name	average ct	Amplification efficiency			average ct	Amplification efficiency
tBP CTRL	26.5	1.79		TBP +iron	26	1.84
tBP CTRL	26.6	1.83		TBP +iron	25.2	1.82
tBP CTRL	26.8	1.82		TBP +iron	26.4	1.8
tBP CTRL	27.1	1.83		TBP +iron	25.6	1.81
tBP CTRL	26.5	1.81		TBP +iron	25.7	1.82		delta CT CTRL	delta CT +iron	2^-CT CTRL	2^-CT + iron	avarage 2^-CT CTRL	2^-ddCT
pri-mir-29-2 CTRL	24.1	1.74		pri-mir-29-2 +iron	20.9	1.77		-2.4	-5.1	5.27803	34.2968	6.86223	4.9979
pri-mir-29-2 CTRL	24	1.81		pri-mir-29-2 +iron	21.2	1.76		-2.6	-4	6.06287	16		2.3316
pri-mir-29-2 CTRL	23.9	1.77		pri-mir-29-2 +iron	22	1.81		-2.9	-4.4	7.46426	21.1121		3.07657
pri-mir-29-2 CTRL	23.8	1.76		pri-mir-29-2 +iron	21.4	1.73		-3.3	-4.2	9.84916	18.3792		2.67831
pri-mir-29-2 CTRL	24	1.76		pri-mir-29-2 +iron	21	1.75		-2.5	-4.7	5.65685	25.9921		3.7877
pri-mir-29-3 CTRL	28.5	1.86		pri-mir-29-3 +iron	26.4	1.77		2	0.4	0.25	0.757858	0.480401	1.57755
pri-mir-29-3 CTRL	28.1	1.82		pri-mir-29-3 +iron	25.9	1.8		1.5	0.7	0.353553	0.615572		1.28137
pri-mir-29-3 CTRL	27	1.79		pri-mir-29-3 +iron	26.6	1.81		0.2	0.2	0.870551	0.870551		1.81213
pri-mir-29-3 CTRL	27.9	1.81		pri-mir-29-3 +iron	26.9	1.84		0.8	1.3	0.574349	0.406126		0.845389
pri-mir-29-3 CTRL	28	1.79		pri-mir-29-3 +iron	26	1.79		1.5	0.3	0.353553	0.812252		1.69078
pri-mir-29-1 CTRL	25.2	1.84		pri-mir-29-1 +iron	25	1.76		-1.3	-1	2.46229	2	1.78749	1.11889
pri-mir-29-1 CTRL	25.9	1.79		pri-mir-29-1 +iron	24.8	1.84		-0.7	-0.4	1.6245	1.31951		0.738191
pri-mir-29-1 CTRL	27.3	1.81		pri-mir-29-1 +iron	25.3	1.83		0.5	-1.1	0.707107	2.14355		1.19919
pri-mir-29-1 CTRL	26.1	1.85		pri-mir-29-1 +iron	25.7	1.78		-1	0.1	2	0.933033		0.52198
pri-mir-29-1 CTRL	25.4	1.86		pri-mir-29-1 +iron	24	1.84		-1.1	-1.7	2.14355	3.24901		1.81764
	Notho pri-mir-29, tbp MUSCLE
Name	average ct	Amplification efficiency			average ct	Amplification efficiency
tBP CTRL	28	1.78		TBP +iron	27.6	1.8
tBP CTRL	27.6	1.79		TBP +iron	28.1	1.83
tBP CTRL	27.9	1.81		TBP +iron	27.1	1.78
tBP CTRL	27.5	1.79		TBP +iron	27.4	1.8
tBP CTRL	27.8	1.77		TBP +iron	27.2	1.78		delta CT CTRL	delta CT +iron	2^-CT CTRL	2^-CT + iron	avarage 2^-CT CTRL	2^-ddCT
pri-mir-29-2 CTRL	24.6	1.76		pri-mir-29-2 +iron	22.1	1.76		-3.4	-5.5	10.5561	45.2548	7.88937	5.73617
pri-mir-29-2 CTRL	24.9	1.79		pri-mir-29-2 +iron	23	1.8		-2.7	-5.1	6.49802	34.2968		4.34721
pri-mir-29-2 CTRL	25	1.79		pri-mir-29-2 +iron	22.7	1.81		-2.9	-4.4	7.46426	21.1121		2.67602
pri-mir-29-2 CTRL	24.6	1.79		pri-mir-29-2 +iron	22.4	1.82		-2.9	-5	7.46426	32		4.05609
pri-mir-29-2 CTRL	24.9	1.78		pri-mir-29-2 +iron	22.7	1.75		-2.9	-4.5	7.46426	22.6274		2.86809
pri-mir-29-3 CTRL	29.2	1.82		pri-mir-29-3 +iron	28.7	1.8		1.2	1.1	0.435275	0.466516	0.424362	1.09934
pri-mir-29-3 CTRL	29.7	1.77		pri-mir-29-3 +iron	27.8	1.76		2.1	-0.3	0.233258	1.23114		2.90116
pri-mir-29-3 CTRL	28.7	1.81		pri-mir-29-3 +iron	28.5	1.78		0.8	1.4	0.574349	0.378929		0.892938
pri-mir-29-3 CTRL	28.9	1.8		pri-mir-29-3 +iron	29	1.79		1.4	1.6	0.378929	0.329877		0.777347
pri-mir-29-3 CTRL	28.8	1.81		pri-mir-29-3 +iron	28.3	1.79		1	1.1	0.5	0.466516		1.09934
pri-mir-29-1 CTRL	26.5	1.8		pri-mir-29-1 +iron	25.8	1.83		-1.5	-1.8	2.82843	3.4822	2.73769	1.27195
pri-mir-29-1 CTRL	26.1	1.77		pri-mir-29-1 +iron	26.8	1.8		-1.5	-1.3	2.82843	2.46229		0.899405
pri-mir-29-1 CTRL	26.2	1.82		pri-mir-29-1 +iron	25.4	1.8		-1.7	-1.7	3.24901	3.24901		1.18677
pri-mir-29-1 CTRL	26.4	1.79		pri-mir-29-1 +iron	25.4	1.81		-1.1	-2	2.14355	4		1.46109
pri-mir-29-1 CTRL	26.4	1.81		pri-mir-29-1 +iron	25.6	1.81		-1.4	-1.6	2.63902	3.03143		1.1073

## Sheet: figure 6e
HOUSEKEEPING	avarage CT	Amplification efficiency		Mir-29	avarage CT	Amplification efficiency
U6 CTRL 1	22.4	1.28		Mir-29a CTRL 1	27	1.41		4.6	0.0412346	0.0432149	0.954177		Table Analyzed	Data 1
U6 CTRL 2	22.3	1.52		Mir-29a CTRL 2	27.2	1.46		4.9	0.0334929		0.775032
U6 CTRL 3	22.5	1.34		Mir-29a CTRL 3	26.8	1.62		4.3	0.0507658		1.17473		Kruskal-Wallis test
U6 CTRL 4	22.5	1.48		Mir-29a CTRL 4	26.9	1.94		4.4	0.0473661		1.09606		P value	0.0097
U6 24H 1	22.5	1.35		Mir-29a 24H 1	26.3	1.27		3.8	0.0717936		1.66132		Exact or approximate P value?	Gaussian Approximation
U6 24H 2	22.5	1.24		Mir-29a 24H 2	26.4	1.28		3.9	0.0669858		1.55006		P value summary	**
U6 24H 3	22.3	1.75		Mir-29a 24H 3	26.7	1.22		4.4	0.0473661		1.09606		Do the medians vary signif. (P < 0.05)	Yes
U6 24H 4	21.9	1.74		Mir-29a 24H 4	25.7	1.9		3.8	0.0717936		1.66132		Number of groups	4
U6 48H 1	22.3	1.32		Mir-29a 48H 1	26	1.7		3.7	0.0769465		1.78056		Kruskal-Wallis statistic	11.4
U6 48H 2	22.6	1.32		Mir-29a 48H 2	25.7	1.45		3.1	0.116629		2.69882
U6 48H 3	22.7	1.69		Mir-29a 48H 3	25.9	1.58		3.2	0.108819		2.51809		Dunn's Multiple Comparison Test	Difference in rank sum	Significant? P < 0,05?	Summary
U6 48H 4	22.1	1.52		Mir-29a 48H 4	25.9	1.68		3.8	0.0717936		1.66132		Column A vs Column B	-3.75	No	ns
U6 72H 1	22.3	1.2		Mir-29a 72H 1	25.7	1.72		3.4	0.0947323		2.19212		Column A vs Column C	-9.75	Yes	*
U6 72H 2	22.2	1.25		Mir-29a 72H 2	26	1.53		3.8	0.0717936		1.66132		Column A vs Column D	-9	Yes	*
U6 72H 3	22.3	1.24		Mir-29a 72H 3	25.6	1.28		3.3	0.101532		2.34946		Column B vs Column C	-6	No	ns
U6 72H 4	21.9	1.57		Mir-29a 72H 4	25.4	1.49		3.5	0.0883883		2.04532		Column B vs Column D	-5.25	No	ns
													Column C vs Column D	0.75	No	ns

## Sheet: figure 6g
Name	average CT	Amplification			average CT	Amplification		Dct	2^-Dct	avarage 2^-dCT	ddCT
TBP CTRL 1	23.5	1.83		pri-mir-29-2 CTRL 1	22.3	1.8		-1.2	2.2974	2.18459	1.05164		Table Analyzed	Data 1
TBP CTRL 2	23.6	1.8		pri-mir-29-2 CTRL 2	22.6	1.83		-1	2		0.915506
TBP CTRL 3	23.6	1.82		pri-mir-29-2 CTRL 3	22.5	1.79		-1.1	2.14355		0.981215		Kruskal-Wallis test
TBP CTRL 4	23.4	1.8		pri-mir-29-2 CTRL 4	22.2	1.74		-1.2	2.2974		1.05164		P value	0.1663
TBP DFO 24H	23.2	1.82		pri-mir-29-2 DFO 24H	22	1.82		-1.2	2.2974		1.05164		Exact or approximate P value?	Gaussian Approximation
TBP DFO 24H	23.1	1.8		pri-mir-29-2 DFO 24H	21.8	1.8		-1.3	2.46229		1.12712		P value summary	ns
TBP DFO 24H	23.8	1.8		pri-mir-29-2 DFO 24H	22.9	1.81		-0.9	1.86607		0.854197		Do the medians vary signif. (P < 0.05)	No
TBP DFO 24H	23	1.78		pri-mir-29-2 DFO 24H	22.2	1.85		-0.8	1.7411		0.796994		Number of groups	4
TBP DFO 48H	23.4	1.76		pri-mir-29-2 DFO 48H	21.9	1.8		-1.5	2.82843		1.29472		Kruskal-Wallis statistic	6.265
TBP DFO 48H	23.6	1.77		pri-mir-29-2 DFO 48H	22	1.81		-1.6	3.03143		1.38765
TBP DFO 48H	22.9	1.82		pri-mir-29-2 DFO 48H	21.7	1.76		-1.2	2.2974		1.05164
TBP DFO 48H	23	1.81		pri-mir-29-2 DFO 48H	21.6	1.75		-1.4	2.63902		1.20802
TBP DFO 72H	23.5	1.77		pri-mir-29-2 DFO 72H	22.5	1.77		-1	2		0.915506
TBP DFO 72H	24	1.75		pri-mir-29-2 DFO 72H	22.6	1.82		-1.4	2.63902		1.20802
TBP DFO 72H	23.6	1.81		pri-mir-29-2 DFO 72H	23	1.79		-0.6	1.51572		0.693824
TBP DFO 72H	23.4	1.79		pri-mir-29-2 DFO 72H	22.4	1.77		-1	2		0.915506

## Sheet: figure 6h
	avarage CT	Amplification			avarage CT	Amplification		Dct	2^-Dct	avarage 2^-dCT	ddCT
tBP CTRL 1	23.4	1.91		pri-mir-29-2 CTRL 1	20.3	1.8		-3.1	8.57419	11.1195	0.771097		Table Analyzed	Data 1
tBP CTRL 2	23.2	1.8		pri-mir-29-2 CTRL 2	19.4	1.83		-3.8	13.9288		1.25265		Column A
tBP CTRL 3	23	1.8		pri-mir-29-2 CTRL 3	19.7	1.86		-3.3	9.84916		0.885758		vs	vs
tBP CTRL 4	23	1.81		pri-mir-29-2 CTRL 4	19.4	1.87		-3.6	12.1257		1.0905		Column B
tBP CTRL 5	23.1	1.76		pri-mir-29-2 CTRL 5	20.1	1.83		-3	8		0.719459
TBP + iron 1	23.8	1.82		pri-mir-29-2 + iron 1	18.5	1.81		-5.3	39.3966		3.54303		Mann Whitney test
TBP + iron 2	23.8	1.81		pri-mir-29-2 + iron 2	18.4	1.8		-5.4	42.2243		3.79733		P value	0.0019
TBP + iron 3	23.5	1.84		pri-mir-29-2 + iron 3	18.9	1.85		-4.6	24.2515		2.18099		Exact or approximate P value?	Gaussian Approximation
TBP + iron 4	23.9	1.8		pri-mir-29-2 + iron 4	18.6	1.86		-5.3	39.3966		3.54303		P value summary	**
TBP + iron 5	23.3	1.83		pri-mir-29-2 + iron 5	18.1	1.82		-5.2	36.7583		3.30576		Are medians signif. different? (P < 0.05)	Yes
TBP + iron + DFO 1	23.4	1.94		pri-mir-29-2 + iron + DFO 1	19.6	1.79		-3.8	13.9288		1.25265		One- or two-tailed P value?	Two-tailed
TBP + iron + DFO 2	23.7	1.86		pri-mir-29-2 + iron + DFO 2	18.7	1.8		-5	32		2.87783		Sum of ranks in column A,B	15 , 40
TBP + iron + DFO 3	23	1.81		pri-mir-29-2 + iron + DFO 3	18.9	1.75		-4.1	17.1484		1.54219		Mann-Whitney U	0
TBP + iron + DFO 4	22.9	1.81		pri-mir-29-2 + iron + DFO 4	18.3	1.9		-4.6	24.2515		2.18099
TBP + iron + DFO 5	23.1	1.77		pri-mir-29-2 + iron + DFO 5	18.8	1.8		-4.3	19.6983		1.77152
													Table Analyzed	Data 1
													Column B
													vs	vs
													Column C
													Mann Whitney test
													P value	0.0273
													Exact or approximate P value?	Gaussian Approximation
													P value summary	*
													Are medians signif. different? (P < 0.05)	Yes
													One- or two-tailed P value?	Two-tailed
													Sum of ranks in column B,C	38,50 , 16,50
													Mann-Whitney U	1.5
